# Supplementary material for: Deep neural network based tissue deconvolution of circulating tumor cell RNA
Source: J Transl Med. 2023 Nov 4;21:783. doi: 10.1186/s12967-023-04663-w (PMC10625696; doi:10.1186/s12967-023-04663-w)
Supplement: Supplementary file 1 — Additional file 1: RNA-seq data from normal tissues. [file 12967_2023_4663_MOESM1_ESM.csv]

Gene	P0M	P3M	P9M
A1BG	0	3.858135557	4.46868391
A1BG-AS1	1.962429291	0	1.638517434
A1CF	0	0	0.297912261
A2M	66.7225959	0.665195786	26.06732281
A2ML1	103.0275378	0	0.893736782
A2MP1	0	3.059900614	3.128078737
A3GALT2	0.981214646	0	2.681210346
A4GALT	104.0087524	0	0
A4GNT	0.981214646	0	0
AAAS	1.962429291	12.63871993	13.70396399
AACS	103.0275378	6.385879543	28.74853315
AACSP1	26.49279543	0.133039157	0.14895613
AADAC	0	0	0.446868391
AADACL2	88.3093181	0	0.297912261
AADACL2-AS1	11.77457575	0	0
AADACL3	76.53474236	0	0
AADAT	0	0	0.297912261
AAGAB	0.981214646	47.76105742	57.64602244
AAK1	177.5998509	102.9723076	265.2908681
AAMDC	0	2.527743986	2.532254216
AAMP	36.30494189	19.42371694	45.13370749
AANAT	30.41765401	2.7938223	3.723903258
AAR2	0	12.37264161	16.23621821
AARS1	88.3093181	28.8694971	29.49331381
AARS2	23.54915149	6.252840386	30.83391898
AARSD1	60.83530803	0.399117471	1.936429694
AASDH	40.22980047	2.128626514	13.10813947
AASDHPPT	0	14.23518981	13.70396399
AASS	67.70381055	5.5876446	4.766596171
AATBC	136.3888357	7.317153643	10.87379751
AATF	17.66186362	40.84302124	69.711469
AATK	25.51158079	80.0895726	133.1667805
ABALON	0	70.64379245	4.915552301
ABAT	137.3700504	204.3481454	78.20196843
ABBA01006766.1	0.981214646	0	0
ABBA01031658.1	3.924858582	0	0
ABCA1	187.4119973	50.15576225	184.5566455
ABCA10	55.9292348	0	1.936429694
ABCA11P	0	0.266078314	7.298850386
ABCA12	180.5434948	0	0.14895613
ABCA13	179.5622801	184.525311	11.46962204
ABCA17P	112.8396842	0	0.744780652
ABCA2	3.924858582	75.83231957	125.8679301
ABCA3	91.25296204	25.01136154	11.91649043
ABCA4	97.14024992	0.798234943	0.595824521
ABCA5	1.962429291	6.651957857	46.62326879
ABCA6	0.981214646	0	0.446868391
ABCA7	197.2241438	328.2076007	339.3220649
ABCA8	63.77895196	0.133039157	0.893736782
ABCA9	12.75579039	4.257253029	0.297912261
ABCA9-AS1	1.962429291	0	0.14895613
ABCB1	148.1634115	9.844897629	26.81210346
ABCB10	5.887287874	13.56999403	17.87473564
ABCB10P1	0	0.9312741	0.446868391
ABCB11	41.21101512	0.133039157	1.340605173
ABCB4	1.962429291	0	7.745718777
ABCB5	83.40324488	2.527743986	0
ABCB6	6.868502519	29.26861457	8.93736782
ABCB7	8.83093181	7.051075329	18.02369177
ABCB8	115.7833282	11.97352414	17.42786725
ABCB9	56.91044945	4.390292186	5.362420692
ABCC1	84.38445952	149.003856	185.3014261
ABCC10	3.924858582	32.72763266	49.00656688
ABCC11	85.36567417	0	1.191649043
ABCC12	35.32372724	0.133039157	0.446868391
ABCC13	39.24858582	0	0
ABCC2	91.25296204	0.133039157	7.149894256
ABCC3	55.9292348	636.4593278	4.61764004
ABCC4	184.4683534	470.9586163	16.83204273
ABCC5	80.45960094	120.0013197	116.0368255
ABCC5-AS1	10.7933611	0	0.14895613
ABCC6	55.9292348	4.6563705	6.256157474
ABCC6P2	0	0	0
ABCC8	115.7833282	0.266078314	0.14895613
ABCC9	47.09830299	0	0.14895613
ABCD1	0	26.47479227	23.23715633
ABCD1P2	0	0	0
ABCD2	49.06073228	11.97352414	16.23621821
ABCD3	31.39886866	17.82724706	17.12995499
ABCD4	114.8021135	16.7629338	33.06826093
ABCE1	0	21.15322599	9.08632395
ABCF1	67.70381055	73.83673222	74.47806517
ABCF2	64.76016661	8.248427743	52.13464562
ABCF2P1	36.30494189	1.8625482	9.533192341
ABCF3	0.981214646	31.13116277	65.68965348
ABCG1	26.49279543	65.05614785	84.01125751
ABCG2	57.89166409	0	0
ABCG4	160.9192019	0	1.042692912
ABCG5	15.69943433	0	0.14895613
ABCG8	20.60550756	3.858135557	0.744780652
ABHD1	42.19222976	0	6.851981995
ABHD10	0	3.325978929	12.06544656
ABHD11	71.62866913	13.83607234	4.61764004
ABHD11-AS1	36.30494189	0	1.191649043
ABHD12	113.8208989	8.248427743	23.53506859
ABHD12B	201.1490024	2.128626514	12.06544656
ABHD13	63.77895196	30.46596699	51.0919527
ABHD14A	37.28615653	0	5.660332953
ABHD14A-ACY1	16.68064898	0	1.042692912
ABHD14B	18.64307827	0.665195786	5.511376822
ABHD15	2.943643937	9.046662686	32.47243641
ABHD16A	27.47401008	196.7649134	103.971379
ABHD17A	11.77457575	2.7938223	5.660332953
ABHD17AP3	0	0	0.14895613
ABHD17AP4	4.906073228	0	0
ABHD17AP5	0	2.926861457	0
ABHD17AP6	0	0	0.14895613
ABHD17B	2.943643937	20.88714767	25.47149829
ABHD17C	0	1.596469886	2.085385825
ABHD18	8.83093181	11.1752892	25.47149829
ABHD2	141.294909	100.5776028	288.6769806
ABHD3	35.32372724	17.6942079	54.5179437
ABHD4	1.962429291	140.0902325	37.09007645
ABHD5	54.94802015	38.58135557	81.33004716
ABHD6	39.24858582	0.133039157	8.192587168
ABHD8	0	6.784997015	3.872859389
ABI1	3.924858582	340.314164	179.7900493
ABI1P1	66.7225959	3.991174714	2.383298085
ABI2	146.2009822	90.99878349	20.85385825
ABI3	53.96680551	5.055487972	94.88505502
ABI3BP	99.10267921	0	1.936429694
ABITRAM	236.4727296	3.991174714	9.235280081
ABITRAMP1	0	0.133039157	3.574947128
ABL1	0.981214646	20.88714767	30.98287511
ABL2	22.56793685	16.09773802	24.57776151
ABLIM1	125.5954746	412.1553088	116.6326501
ABLIM2	84.38445952	0	1.042692912
ABLIM3	78.49717165	455.3930349	0.14895613
ABO	107.933611	7.716271115	6.851981995
ABR	79.47838629	122.1299463	231.4778265
ABRA	13.73700504	0.665195786	1.638517434
ABRACL	0	10.37705426	22.04550729
ABRAXAS1	103.0275378	0.532156629	12.51231495
ABRAXAS2	0	0.532156629	19.06638468
ABT1	0	12.1065633	35.00469063
ABT1P1	13.73700504	0	0.14895613
ABTB1	86.34688881	185.7226634	243.6922292
ABTB2	1.962429291	19.02459947	58.39080309
AC000029.2	0.981214646	0	0
AC000065.1	141.294909	0	4.46868391
AC000065.2	0.981214646	8.115388586	2.234341955
AC000068.1	33.36129795	0	1.340605173
AC000068.2	29.43643937	0.532156629	1.936429694
AC000077.1	0.981214646	0	0
AC000078.1	0	0.399117471	2.532254216
AC000081.1	74.57231307	0	0
AC000082.1	0	0	0
AC000085.1	0	0	1.340605173
AC000089.1	0	0	0.446868391
AC000095.3	13.73700504	0.665195786	3.128078737
AC000111.1	0	0	0.14895613
AC000111.2	40.22980047	0	0
AC000120.1	0	0	1.042692912
AC000120.2	0	0	1.042692912
AC000120.3	0.981214646	0	0.14895613
AC000123.1	0	0	1.042692912
AC000123.2	0	0	0.14895613
AC000123.3	58.87287874	0	14.15083238
AC000372.1	0	0	0.14895613
AC000374.1	9.812146456	0	0
AC000403.1	0.981214646	0.133039157	0.744780652
AC001226.1	0.981214646	2.394704829	0.297912261
AC001226.2	148.1634115	37.78312063	42.30354101
AC002044.2	0	0	0.297912261
AC002044.3	2.943643937	0	0.297912261
AC002056.1	0	0	0.893736782
AC002057.2	0	0	0
AC002059.1	0	0	0
AC002059.2	0	0	0.297912261
AC002059.3	0.981214646	0	1.340605173
AC002064.3	0.981214646	0	0
AC002066.1	0	0	0.14895613
AC002069.2	73.59109842	0	0
AC002069.3	0	0	0.297912261
AC002072.1	0	0	0.14895613
AC002073.1	0	0.798234943	1.489561303
AC002074.1	0	0	0
AC002074.2	0	0	0.14895613
AC002075.1	0	0	0.14895613
AC002076.2	0	1.995587357	0
AC002091.1	148.1634115	39.91174714	42.45249715
AC002091.2	23.54915149	0	13.2570956
AC002094.1	0	0.266078314	2.681210346
AC002094.2	0	5.188527129	10.27797299
AC002094.3	0	0	0.744780652
AC002094.4	0	0	1.042692912
AC002094.5	0.981214646	0	0.14895613
AC002101.1	6.868502519	0	0
AC002127.1	0	0	0.14895613
AC002128.1	34.3425126	0.133039157	2.085385825
AC002128.2	0	1.596469886	0.446868391
AC002306.1	0	0	1.936429694
AC002310.4	0	10.11097594	3.425990998
AC002310.5	0	2.660783143	0.893736782
AC002331.1	0	0	0.14895613
AC002350.2	0	1.729509043	0.446868391
AC002366.1	7.849717165	0	0.14895613
AC002377.1	0	0	0
AC002381.1	0	0	0.14895613
AC002398.1	0	0	1.787473564
AC002400.1	0	0.266078314	3.574947128
AC002401.1	0	2.926861457	7.149894256
AC002401.2	0	0	0.14895613
AC002407.2	23.54915149	0	0.297912261
AC002416.1	0	0	0.14895613
AC002428.2	0	0	0.14895613
AC002429.1	0	0	0.14895613
AC002429.2	52.98559086	0	0.744780652
AC002451.1	0	0	1.340605173
AC002451.2	0	0.133039157	0
AC002456.1	0.981214646	0.399117471	2.979122607
AC002458.1	0.981214646	0	1.489561303
AC002460.2	4.906073228	0	0.297912261
AC002464.1	0	0.133039157	0.297912261
AC002465.1	0.981214646	0	0
AC002470.1	0	0	0.595824521
AC002470.2	17.66186362	16.89597296	23.98193698
AC002472.1	0	0	0
AC002472.3	0	0	0.744780652
AC002480.2	0	1.995587357	0.893736782
AC002486.2	0	0.133039157	0
AC002504.1	0	6.784997015	9.384236211
AC002511.1	0	5.188527129	12.66127108
AC002511.2	0	0	1.787473564
AC002511.3	12.75579039	0	0.297912261
AC002519.2	0	9.312741	7.596762647
AC002524.1	10.7933611	12.77175909	8.192587168
AC002525.1	0	0	0.297912261
AC002529.1	5.887287874	0	0
AC002540.1	0	0	0.14895613
AC002542.6	5.887287874	0	0
AC002543.1	0	0.133039157	15.19352529
AC002545.1	0	0	0.14895613
AC002546.1	0	0	1.638517434
AC002550.1	0	0	0.595824521
AC002550.2	0	0	0.297912261
AC002551.1	0	0	0.595824521
AC002553.1	0	0.532156629	2.830166476
AC002553.2	0	0	1.489561303
AC002558.1	0	5.055487972	0.893736782
AC002558.2	0	0	0.744780652
AC002558.3	0	0	8.490499429
AC002985.1	0	5.321566286	2.234341955
AC002996.1	0	6.252840386	11.46962204
AC003001.1	0	0.133039157	0
AC003005.1	18.64307827	0	0.297912261
AC003005.2	0	0	0
AC003006.1	0	0.399117471	8.043631038
AC003043.3	127.5579039	0	0.14895613
AC003070.1	0	2.394704829	15.78934982
AC003070.2	166.8064898	0	0
AC003071.1	0.981214646	0	0
AC003072.1	74.57231307	12.63871993	6.405113604
AC003077.1	0	0	1.638517434
AC003080.1	8.83093181	0	1.340605173
AC003084.1	27.47401008	0	0
AC003087.1	0	0	0
AC003092.1	0	0	0.297912261
AC003092.2	11.77457575	0	0.14895613
AC003093.1	46.11708834	0	0.297912261
AC003101.1	0	0	0.595824521
AC003102.1	65.74138126	0	2.979122607
AC003657.1	0	0	0.595824521
AC003681.1	112.8396842	144.0814072	365.9852122
AC003684.1	0	0.133039157	0
AC003685.2	0	0.399117471	1.042692912
AC003686.1	0	0	0
AC003950.1	1.962429291	0	0
AC003956.1	0	0	0.595824521
AC003965.2	6.868502519	0	0
AC003973.1	31.39886866	0	0
AC003973.2	0	0	0.14895613
AC003975.1	0	0	0
AC003982.1	0.981214646	0	0.14895613
AC003985.1	1.962429291	0	0
AC003986.1	14.71821968	0	0
AC003986.2	1.962429291	0	0
AC003986.3	26.49279543	0	0.14895613
AC003989.1	0	0	0.595824521
AC003989.2	0	0	0.14895613
AC003991.1	0	2.394704829	1.787473564
AC003991.2	0	0.399117471	2.830166476
AC004009.1	19.62429291	0	0.446868391
AC004009.2	0	0	0
AC004009.3	0	0	0
AC004012.1	27.47401008	0	0
AC004014.1	0.981214646	0	0
AC004014.2	35.32372724	0.798234943	0.14895613
AC004022.2	2.943643937	0	0
AC004024.1	0	5.720683757	0.446868391
AC004034.1	18.64307827	1.995587357	0.893736782
AC004039.1	62.79773732	0	0.595824521
AC004052.1	0.981214646	0	0
AC004053.1	0	7.583231957	0
AC004054.1	0	0	0.14895613
AC004062.1	52.00437622	0	0
AC004067.1	0	0	0.744780652
AC004069.1	0	0	1.042692912
AC004069.2	0	0	0.14895613
AC004076.1	0	0	0.446868391
AC004076.2	26.49279543	0	0.893736782
AC004080.1	0	0	0
AC004080.17	31.39886866	0	0.14895613
AC004083.1	8.83093181	0.266078314	0.744780652
AC004112.1	0	0	1.042692912
AC004129.2	37.28615653	0	0
AC004129.3	48.07951763	0	0.14895613
AC004130.1	66.7225959	0	0.14895613
AC004134.1	50.04194693	4.789409657	5.660332953
AC004147.1	0	0	0.14895613
AC004147.2	7.849717165	0	0.14895613
AC004147.4	45.1358737	0	0.446868391
AC004147.5	0.981214646	0	0
AC004148.1	65.74138126	5.321566286	4.61764004
AC004156.1	1.962429291	0	1.042692912
AC004158.1	52.98559086	0	0.14895613
AC004160.1	34.3425126	0	0.595824521
AC004160.2	3.924858582	0	0
AC004217.1	0	0	2.830166476
AC004221.1	0	0	0.14895613
AC004223.1	0	0	0.14895613
AC004223.2	4.906073228	0	1.191649043
AC004223.3	0	0	2.085385825
AC004223.4	0	0	1.042692912
AC004224.1	5.887287874	7.051075329	13.10813947
AC004224.2	0	0	1.936429694
AC004231.1	0.981214646	1.330391571	8.78841169
AC004232.2	0	0	1.191649043
AC004233.1	0	0	1.787473564
AC004233.2	0	0.266078314	6.554069735
AC004233.3	0	0	0.14895613
AC004241.2	0	0	0.297912261
AC004241.3	0	0	0.14895613
AC004241.4	0.981214646	0	0.14895613
AC004241.5	39.24858582	0	3.723903258
AC004253.1	0.981214646	0	2.532254216
AC004263.1	0.981214646	3.459018086	5.511376822
AC004263.2	2.943643937	16.89597296	61.3699257
AC004264.2	0	0	1.936429694
AC004381.1	15.69943433	0	0.595824521
AC004381.3	0	9.312741	5.511376822
AC004381.4	0	0.399117471	4.46868391
AC004386.1	0	0.399117471	1.042692912
AC004386.3	0	0.133039157	1.042692912
AC004386.5	0	1.064313257	3.425990998
AC004386.7	0	0	0.14895613
AC004448.2	4.906073228	0.133039157	0.446868391
AC004449.1	0	0	0.14895613
AC004453.1	0	6.784997015	22.19446342
AC004453.2	71.62866913	0	0.595824521
AC004461.1	0.981214646	1.197352414	4.915552301
AC004461.2	0	0	4.021815519
AC004461.3	0	8.647545215	25.17358603
AC004464.1	0	0	0
AC004466.1	0	3.325978929	15.19352529
AC004466.2	0	0	1.638517434
AC004466.3	0	0	1.340605173
AC004467.1	0	0	0.14895613
AC004470.2	30.41765401	0.133039157	0
AC004471.1	0	0	3.277034867
AC004471.2	0	0	0.893736782
AC004477.1	0	0	0.14895613
AC004477.3	0	0	0.893736782
AC004490.1	0	0	2.681210346
AC004491.1	32.38008331	0	7.447806517
AC004492.1	0	4.523331343	6.554069735
AC004494.1	16.68064898	0.133039157	5.958245213
AC004494.2	13.73700504	3.7250964	1.936429694
AC004522.3	1.962429291	1.729509043	1.191649043
AC004522.4	121.6706161	0	0
AC004522.5	0	0.133039157	0
AC004528.1	0	0	0.297912261
AC004542.2	0	0	0.446868391
AC004549.1	0	0	0.595824521
AC004551.1	0	0	1.042692912
AC004554.1	66.7225959	0.798234943	4.170771649
AC004554.2	2.943643937	0	0.297912261
AC004584.1	0	0	0.446868391
AC004584.3	0	0	1.489561303
AC004585.1	0	0	0.893736782
AC004585.2	0	0.266078314	0
AC004593.1	56.91044945	0	1.936429694
AC004594.1	27.47401008	0.665195786	0
AC004596.1	0	1.8625482	2.830166476
AC004623.1	31.39886866	0	1.638517434
AC004637.1	0	0	0.446868391
AC004672.1	0	0	1.638517434
AC004672.2	0.981214646	0	0.297912261
AC004674.2	11.77457575	0	0.14895613
AC004678.2	36.30494189	0.133039157	0.446868391
AC004687.1	95.17782062	42.97164776	64.49800443
AC004687.3	28.45522472	0	0.297912261
AC004690.1	46.11708834	0	0.14895613
AC004691.2	1.962429291	1.8625482	0.297912261
AC004692.1	0	0	0
AC004692.2	8.83093181	0	0.297912261
AC004696.1	8.83093181	0	0
AC004696.2	0.981214646	0	0.14895613
AC004702.1	0	0	0.595824521
AC004704.1	3.924858582	0	0
AC004706.1	0	0	0.595824521
AC004706.3	18.64307827	2.527743986	5.511376822
AC004707.1	0	0	0.14895613
AC004765.1	12.75579039	0	17.27891112
AC004771.1	0	12.23960246	11.02275364
AC004771.2	11.77457575	0	0.297912261
AC004771.3	0	0.133039157	1.340605173
AC004771.4	0.981214646	0	2.830166476
AC004777.1	0	0	0
AC004784.1	0.981214646	0	0.297912261
AC004801.1	0	0	2.830166476
AC004801.2	0	0	0.744780652
AC004801.4	11.77457575	7.583231957	0.446868391
AC004801.5	0.981214646	0	0
AC004801.6	0	0	3.277034867
AC004801.7	0.981214646	0	0.14895613
AC004803.1	21.5867222	0.133039157	2.383298085
AC004805.1	0	0	2.830166476
AC004805.2	0	0.798234943	0
AC004808.1	5.887287874	0	0
AC004812.1	0	0	0.14895613
AC004812.2	0	0.133039157	1.638517434
AC004816.2	0	0	1.042692912
AC004817.1	41.21101512	0	0
AC004817.3	0	3.7250964	0.595824521
AC004817.4	2.943643937	0	0.14895613
AC004817.5	10.7933611	0	0.595824521
AC004825.2	0	0.133039157	0.744780652
AC004825.3	0	26.0756748	35.30260289
AC004828.1	0	3.459018086	0
AC004828.2	16.68064898	0	0.14895613
AC004830.2	14.71821968	0	0
AC004832.2	0	0	0.595824521
AC004832.3	0	0	2.383298085
AC004832.4	0	0	0.297912261
AC004832.5	0	0	0.297912261
AC004832.6	1.962429291	0	0
AC004835.2	0	0.399117471	0.446868391
AC004837.2	0	0	3.574947128
AC004840.1	16.68064898	0	0.446868391
AC004840.2	0	0	0.446868391
AC004846.1	70.64745448	0	1.489561303
AC004846.2	0	0.133039157	3.277034867
AC004847.1	0.981214646	5.720683757	18.91742855
AC004849.1	1.962429291	0	1.191649043
AC004852.2	4.906073228	0	0
AC004854.2	1.962429291	5.853722915	29.79122607
AC004858.1	0	0.133039157	0.446868391
AC004862.1	0.981214646	0	0.14895613
AC004863.1	0	0	0.297912261
AC004865.1	0	0	0.14895613
AC004865.2	0	0.133039157	1.638517434
AC004870.3	54.94802015	0	0
AC004870.4	4.906073228	0	0
AC004875.1	0.981214646	0	0
AC004877.1	0	1.064313257	2.234341955
AC004877.2	0	0	1.489561303
AC004879.2	11.77457575	0	0.446868391
AC004882.1	31.39886866	0	0
AC004882.2	0.981214646	0	0
AC004882.4	0.981214646	0	0.744780652
AC004884.1	36.30494189	0.133039157	2.234341955
AC004884.2	0	0.133039157	5.362420692
AC004890.1	34.3425126	0	0.595824521
AC004890.3	34.3425126	0	1.042692912
AC004893.1	0	0.133039157	4.021815519
AC004893.3	0.981214646	2.128626514	4.021815519
AC004895.1	6.868502519	0	1.042692912
AC004898.1	0	4.390292186	8.639455559
AC004899.1	0	0.266078314	0
AC004899.2	0.981214646	0	0
AC004900.1	16.68064898	3.192939772	6.703025865
AC004908.1	0	0	0.14895613
AC004908.2	0	0	0
AC004908.3	0	0	0
AC004911.1	9.812146456	0.133039157	0
AC004917.1	0	0.133039157	6.256157474
AC004918.1	0	0	1.191649043
AC004918.5	4.906073228	0	5.958245213
AC004920.1	0	0	0.297912261
AC004921.1	0.981214646	0	1.191649043
AC004922.1	2.943643937	269.0051758	130.6345263
AC004923.4	0	0	2.830166476
AC004925.1	20.60550756	0	0
AC004936.1	52.98559086	0	0
AC004938.2	17.66186362	0	1.638517434
AC004941.2	0	13.56999403	25.62045442
AC004943.1	2.943643937	0	0
AC004943.2	32.38008331	1.330391571	8.639455559
AC004944.1	217.8296513	0	0
AC004945.1	92.23417669	0	0
AC004946.2	65.74138126	0	0.14895613
AC004947.2	30.41765401	0	0
AC004947.3	0	0	0.14895613
AC004951.1	0	0	0.14895613
AC004951.2	0	0	0.14895613
AC004951.3	0	0	0.14895613
AC004951.4	0	0	0.744780652
AC004967.1	0	0	0.14895613
AC004967.2	0	0	2.383298085
AC004974.1	0.981214646	46.16458753	79.09570521
AC004975.1	0	3.459018086	0.893736782
AC004982.1	0	0	0
AC004982.2	0.981214646	0	1.191649043
AC004987.2	0	0.532156629	5.511376822
AC004988.1	0	0	0
AC004997.1	0	6.252840386	11.46962204
AC005000.1	0	0.399117471	0
AC005002.1	0	1.8625482	0
AC005005.1	0	4.523331343	2.979122607
AC005005.3	0	3.991174714	0
AC005005.4	97.14024992	0	0
AC005006.1	0	0	0
AC005008.2	71.62866913	0.9312741	0
AC005011.1	23.54915149	0	0
AC005013.1	0	0	0.14895613
AC005014.1	21.5867222	41.9073345	65.83860961
AC005014.2	0	0	0.14895613
AC005014.3	1.962429291	0	0
AC005014.4	0	0	0.595824521
AC005019.2	0	0	0.446868391
AC005020.1	12.75579039	0.133039157	1.489561303
AC005020.2	0	0	0.595824521
AC005021.1	0	0	0.14895613
AC005033.1	0	0.133039157	0
AC005034.2	0	0	0
AC005034.3	0	0	0.14895613
AC005034.4	0.981214646	0	7.596762647
AC005034.6	0	0	1.191649043
AC005034.7	11.77457575	0	0
AC005037.1	0	0.532156629	1.340605173
AC005037.2	0	0	12.21440269
AC005040.2	41.21101512	0	0
AC005041.1	2.943643937	0.266078314	0.297912261
AC005041.2	0	0	0.14895613
AC005041.3	0	0.798234943	0.297912261
AC005041.4	0	0	0.297912261
AC005041.5	0	0	3.128078737
AC005042.1	0.981214646	6.252840386	0.446868391
AC005042.2	0.981214646	0	0
AC005042.3	0	0	0.297912261
AC005046.2	31.39886866	0	0.446868391
AC005050.1	39.24858582	0	0
AC005050.3	5.887287874	34.05802423	60.17827666
AC005052.1	128.5391186	0	0.744780652
AC005052.2	55.9292348	0	1.042692912
AC005062.1	19.62429291	0	0.14895613
AC005070.1	0	0.798234943	4.61764004
AC005070.2	2.943643937	0	0.595824521
AC005070.3	0	23.68096997	18.76847242
AC005071.2	0	0	3.277034867
AC005072.1	0	2.394704829	7.447806517
AC005076.1	0	2.527743986	1.191649043
AC005076.3	0	0	1.489561303
AC005077.1	15.69943433	0	0.14895613
AC005077.2	0	0	0
AC005077.4	0.981214646	0	0.14895613
AC005082.1	0	0	0.14895613
AC005084.1	0	0	0.446868391
AC005086.1	0	0	0.14895613
AC005086.2	0	0	1.042692912
AC005086.5	0	0	0.14895613
AC005088.1	0	0	0.14895613
AC005089.1	0.981214646	0	0
AC005091.1	10.7933611	12.77175909	10.72484138
AC005094.1	0	0	0.14895613
AC005096.1	0	0.133039157	3.128078737
AC005100.2	12.75579039	0	0.595824521
AC005102.1	0	0.532156629	0.595824521
AC005104.1	0	0.9312741	1.489561303
AC005104.2	0	0	1.042692912
AC005104.3	0	0	0.297912261
AC005105.1	0.981214646	0	0
AC005153.1	12.75579039	0	0.893736782
AC005154.1	0	0	1.489561303
AC005154.2	0	3.592057243	4.021815519
AC005154.4	0	6.918036172	2.383298085
AC005156.1	0	0	0.14895613
AC005165.2	0	0.266078314	1.489561303
AC005165.3	0	0	0.14895613
AC005180.1	0	0	0.446868391
AC005180.2	0.981214646	0	0
AC005181.1	13.73700504	0	0
AC005183.1	0.981214646	0	3.872859389
AC005189.1	25.51158079	0	0.297912261
AC005191.1	0	0	0
AC005208.1	4.906073228	0	0.14895613
AC005209.1	54.94802015	0	0
AC005220.1	4.906073228	0.9312741	0
AC005224.1	0	0	0.446868391
AC005224.2	0	0	2.383298085
AC005225.1	0	0	0.446868391
AC005225.2	21.5867222	0	0
AC005225.4	0	0	0.14895613
AC005229.1	0	0	1.340605173
AC005229.2	0	0	0.14895613
AC005229.4	0	0	0.744780652
AC005229.5	2.943643937	0	0
AC005230.1	0	14.50126813	3.277034867
AC005234.1	0	0	0.297912261
AC005234.2	69.66623984	0	0
AC005237.2	0	0	1.340605173
AC005244.1	0	0.9312741	5.660332953
AC005252.1	22.56793685	0	0
AC005252.2	0.981214646	0	0
AC005252.3	0	0.133039157	0
AC005253.1	0	0	7.149894256
AC005256.1	0	0	0.297912261
AC005258.1	8.83093181	3.325978929	6.554069735
AC005258.2	7.849717165	0	0.446868391
AC005261.2	1.962429291	4.390292186	14.44874464
AC005261.3	0	1.064313257	1.191649043
AC005261.4	0	0	2.830166476
AC005261.5	0	0	0.893736782
AC005261.6	0.981214646	0.133039157	5.511376822
AC005262.1	0	0	0
AC005280.1	0	0	3.872859389
AC005281.1	0	0	0
AC005288.1	0	9.977936786	16.6830866
AC005291.1	4.906073228	0	0
AC005291.2	0	0	0.14895613
AC005293.1	0	0	0.446868391
AC005294.1	0	0	0.446868391
AC005296.1	0	0	0.14895613
AC005300.1	3.924858582	0	0.595824521
AC005304.1	32.38008331	0	0.297912261
AC005304.2	0	0.133039157	0.446868391
AC005306.1	0	0	0
AC005307.1	0	0	0.14895613
AC005323.1	0	0	0.297912261
AC005323.2	0.981214646	0	0
AC005324.3	9.812146456	0	1.638517434
AC005329.1	0	0	0
AC005329.3	0	0.399117471	2.681210346
AC005330.1	47.09830299	0	0.14895613
AC005332.1	5.887287874	0	7.298850386
AC005332.2	0	0.133039157	2.979122607
AC005332.3	0	0	3.574947128
AC005332.4	0	0.665195786	5.064508431
AC005332.5	0	15.29950307	15.64039369
AC005332.6	0	29.40165373	18.1726479
AC005332.7	0	0	0.446868391
AC005336.1	16.68064898	0	7.149894256
AC005336.2	0	0	0
AC005341.1	41.21101512	0	0
AC005342.1	40.22980047	0	0
AC005342.2	0	0	1.340605173
AC005343.1	21.5867222	0	1.489561303
AC005343.4	8.83093181	0	0.297912261
AC005351.1	0	0	2.234341955
AC005355.1	0	0	0.297912261
AC005355.2	0	0	0.297912261
AC005357.1	26.49279543	0	0
AC005363.1	0	0	6.851981995
AC005363.2	0	0	0.297912261
AC005379.1	0	0	0.744780652
AC005381.1	0	0	0.446868391
AC005387.1	0	0	3.277034867
AC005387.2	0	3.991174714	2.532254216
AC005391.1	0	2.261665672	2.085385825
AC005392.2	17.66186362	0	0
AC005393.1	0	0	0.446868391
AC005400.1	0	0	0.14895613
AC005410.1	0.981214646	2.7938223	0.297912261
AC005410.2	0	0	0.446868391
AC005414.1	0.981214646	0	0
AC005476.1	0	0	10.72484138
AC005476.2	24.53036614	3.7250964	4.46868391
AC005479.1	0	0.266078314	2.383298085
AC005479.2	0	0	0.446868391
AC005480.1	24.53036614	7.716271115	5.213464562
AC005480.2	0	0	0.14895613
AC005486.1	0	0	0.297912261
AC005495.2	1.962429291	0	0
AC005498.3	0.981214646	0	0.595824521
AC005515.2	0	0	0.297912261
AC005519.1	4.906073228	0	0.446868391
AC005520.1	6.868502519	0	0.446868391
AC005520.3	1.962429291	7.4501928	12.36335882
AC005520.4	0	0	1.340605173
AC005520.5	0	0.133039157	0.893736782
AC005520.6	0	0	2.532254216
AC005520.7	0	0	0.14895613
AC005521.1	0	0	0.14895613
AC005523.1	0	2.926861457	0.446868391
AC005524.1	57.89166409	0	0
AC005529.1	0	0	0.14895613
AC005531.1	0	0	0
AC005532.2	0.981214646	1.064313257	2.085385825
AC005537.2	49.06073228	0	0
AC005539.1	50.04194693	0	0.446868391
AC005540.1	0	10.11097594	15.93830595
AC005544.1	8.83093181	0	0
AC005546.1	0	0	0.297912261
AC005549.1	0	0	0
AC005551.1	0	0	0.297912261
AC005552.1	0	0	0
AC005559.1	0	0	0.14895613
AC005562.1	29.43643937	0	1.340605173
AC005578.1	53.96680551	1.330391571	2.830166476
AC005580.1	0	0	0.297912261
AC005586.1	40.22980047	0	1.489561303
AC005586.2	0	0	0.14895613
AC005592.1	0	0	0
AC005593.1	0	0	0.595824521
AC005594.1	1.962429291	0	4.46868391
AC005599.1	0.981214646	0	0.744780652
AC005606.2	0	0	1.191649043
AC005614.1	3.924858582	0	0
AC005614.2	0.981214646	2.261665672	4.915552301
AC005616.1	38.26737118	0	0
AC005618.1	0	0	0.14895613
AC005618.4	0	0	0.297912261
AC005625.1	0	0	0.297912261
AC005631.1	0	0	2.979122607
AC005632.3	0	0.133039157	4.021815519
AC005632.4	0	0	0
AC005632.6	0	1.995587357	4.021815519
AC005674.1	0	0	0.446868391
AC005674.2	66.7225959	13.70303319	29.34435768
AC005682.1	0	0.266078314	0.595824521
AC005682.2	32.38008331	0	0.14895613
AC005692.1	27.47401008	0	0
AC005692.2	0	0	0.14895613
AC005692.3	10.7933611	0	0.297912261
AC005695.2	0	0	0.14895613
AC005695.3	0	0	0.893736782
AC005696.3	0	0	0.744780652
AC005696.4	0.981214646	0	0
AC005697.1	23.54915149	0	1.042692912
AC005697.2	0.981214646	0.266078314	1.340605173
AC005697.3	0.981214646	0.266078314	0
AC005699.1	26.49279543	0	0
AC005702.2	0	4.523331343	0.297912261
AC005703.1	0.981214646	0	1.042692912
AC005703.4	0.981214646	0	0.14895613
AC005703.6	0	0.133039157	0.893736782
AC005722.1	0.981214646	0.133039157	0
AC005722.3	127.5579039	0.133039157	0.446868391
AC005725.1	45.1358737	0	0
AC005726.1	0	3.592057243	7.745718777
AC005726.2	10.7933611	7.4501928	22.19446342
AC005730.2	0	0	0.14895613
AC005730.3	0	0	0.744780652
AC005736.1	1.962429291	0	0
AC005740.1	48.07951763	0	0
AC005740.2	0	0	1.340605173
AC005740.3	0	0	0.446868391
AC005740.4	0	0	1.340605173
AC005740.5	1.962429291	0.133039157	0
AC005746.1	0	0	1.191649043
AC005746.3	0	0	0.446868391
AC005753.1	0	0	0.446868391
AC005753.2	0	0	0
AC005753.3	14.71821968	0	0
AC005757.1	0	0	0.744780652
AC005772.2	78.49717165	0	0
AC005775.1	4.906073228	0	0
AC005776.1	0	0	0.595824521
AC005776.2	0	0	0.297912261
AC005777.1	0.981214646	0	0
AC005785.1	0	6.918036172	6.256157474
AC005785.2	0	2.7938223	2.979122607
AC005786.2	2.943643937	0	0.297912261
AC005787.1	0	0	1.042692912
AC005803.1	0	1.729509043	6.703025865
AC005821.2	0	0	0.297912261
AC005822.1	0	51.88527129	36.94112032
AC005823.2	1.962429291	0	0.14895613
AC005828.1	0	0	1.042692912
AC005828.2	0	0	0.297912261
AC005828.3	0	0	0.14895613
AC005828.4	0	0	0.744780652
AC005828.5	0.981214646	0	0
AC005828.6	0	0.266078314	0.297912261
AC005828.7	85.36567417	0	1.489561303
AC005829.1	0	0	0.446868391
AC005831.1	0.981214646	11.70744583	4.915552301
AC005832.1	0.981214646	0	0
AC005832.3	15.69943433	9.445780158	15.93830595
AC005832.4	0	0.798234943	2.532254216
AC005833.1	5.887287874	0	0.297912261
AC005837.3	0	0.798234943	11.17170978
AC005837.4	69.66623984	0	0.893736782
AC005838.3	0	0	0.595824521
AC005839.1	4.906073228	0	4.46868391
AC005840.1	0.981214646	0	0.446868391
AC005840.2	0	0	0.595824521
AC005840.3	5.887287874	8.913623529	5.660332953
AC005840.4	0.981214646	1.8625482	5.809289083
AC005845.1	0.981214646	3.325978929	0.297912261
AC005856.1	0	1.463430729	5.809289083
AC005863.1	24.53036614	0	0
AC005865.1	104.9899671	0	0.14895613
AC005865.2	1.962429291	0.133039157	0
AC005868.1	0.981214646	0	0
AC005871.1	0	0	0
AC005884.1	13.73700504	0	0.297912261
AC005888.1	11.77457575	0	0
AC005899.2	0	0	0.446868391
AC005899.3	0	0	0.297912261
AC005899.5	0	1.330391571	7.596762647
AC005899.6	0	0	0.297912261
AC005899.7	0	0	0.14895613
AC005899.8	0	8.115388586	2.085385825
AC005899.9	0	0	5.511376822
AC005906.1	0.981214646	0	0
AC005906.2	6.868502519	0	0.297912261
AC005906.3	2.943643937	0	0
AC005908.2	0	0	0.14895613
AC005908.3	0	0	0.595824521
AC005909.2	0	0	0.14895613
AC005911.1	27.47401008	0	1.042692912
AC005912.1	0	0	0.297912261
AC005912.2	1.962429291	0	0.14895613
AC005915.1	1.962429291	0	0.14895613
AC005920.1	160.9192019	0	1.191649043
AC005920.2	0	0	2.532254216
AC005920.3	72.60988378	0.133039157	0.297912261
AC005921.2	0	0	0.14895613
AC005921.4	8.83093181	0.532156629	5.809289083
AC005943.1	0	1.463430729	3.723903258
AC005951.1	3.924858582	0	0
AC005954.2	0.981214646	0	0.893736782
AC005962.1	0	0	0.14895613
AC005972.2	0	0	0.297912261
AC005972.3	0	0	1.340605173
AC005999.1	0	0	0.14895613
AC005999.2	35.32372724	0	0
AC006001.1	0	0	0.744780652
AC006001.2	71.62866913	0.133039157	2.234341955
AC006007.1	6.868502519	0	0.14895613
AC006008.1	14.71821968	0	0.744780652
AC006011.3	0	5.321566286	8.78841169
AC006017.1	11.77457575	0	1.191649043
AC006017.2	0	0	0.297912261
AC006019.1	5.887287874	0	0
AC006019.2	3.924858582	0	0
AC006020.1	0	0.266078314	1.042692912
AC006023.2	0	0	0.14895613
AC006023.3	0	0	0.14895613
AC006026.1	0	3.459018086	4.61764004
AC006026.3	0	0	0.893736782
AC006028.1	29.43643937	1.729509043	2.085385825
AC006030.1	35.32372724	26.34175312	33.51512933
AC006033.1	0.981214646	0	0.297912261
AC006033.2	0.981214646	0	2.383298085
AC006037.1	0	0	0
AC006037.2	0.981214646	0	0
AC006040.1	28.45522472	0	0.14895613
AC006041.1	39.24858582	0	0
AC006041.2	41.21101512	0	0.14895613
AC006042.2	34.3425126	3.7250964	5.362420692
AC006043.1	87.32810346	0	0.14895613
AC006055.1	0.981214646	0	0
AC006057.1	0.981214646	0	0.297912261
AC006058.1	194.2804998	1.596469886	0
AC006058.2	0	0	0.14895613
AC006058.3	0	0	0
AC006059.1	0.981214646	8.3814669	14.59770077
AC006059.2	0	0.665195786	0.595824521
AC006059.3	0	0	0.744780652
AC006059.4	0	0	1.191649043
AC006059.5	37.28615653	6.5189187	2.979122607
AC006062.1	1.962429291	0	0.14895613
AC006063.2	85.36567417	0	0.14895613
AC006063.3	69.66623984	0	0
AC006063.4	25.51158079	0.133039157	0.297912261
AC006064.1	0.981214646	0	0.893736782
AC006064.2	3.924858582	13.17087656	40.06919906
AC006064.3	0	2.394704829	2.830166476
AC006064.6	63.77895196	224.1709798	323.2348028
AC006065.6	41.21101512	0	0.446868391
AC006077.2	0	2.261665672	0.446868391
AC006111.1	0	0	0.595824521
AC006111.2	0	0.532156629	1.936429694
AC006111.3	21.5867222	0	0.297912261
AC006116.11	0.981214646	0	0
AC006116.12	74.57231307	0.399117471	0.595824521
AC006116.2	24.53036614	52.1513496	12.95918334
AC006116.3	0	3.059900614	0.14895613
AC006116.4	0	0	0
AC006116.6	0	0	0.297912261
AC006116.7	0.981214646	0	0.14895613
AC006116.9	0	2.926861457	1.191649043
AC006127.1	0	0	0.14895613
AC006128.1	0	2.394704829	9.980060732
AC006130.3	0	0	0.595824521
AC006141.1	0	0	2.234341955
AC006144.1	0	0	0.446868391
AC006148.1	119.7081868	0	0.893736782
AC006157.1	0	0	0.446868391
AC006160.1	51.02316157	3.325978929	5.660332953
AC006195.1	0	0	0.297912261
AC006197.1	0	1.197352414	1.191649043
AC006197.2	2.943643937	0	0
AC006199.1	0	0	0.744780652
AC006205.1	0	0	0.893736782
AC006205.2	0	0	0.893736782
AC006206.1	0.981214646	0	0
AC006207.1	34.3425126	0	3.128078737
AC006210.2	0	8.248427743	3.574947128
AC006213.3	0	0	1.936429694
AC006213.4	0	0	0.14895613
AC006230.1	60.83530803	0	3.128078737
AC006236.1	0	1.463430729	0
AC006237.1	0	0	0.14895613
AC006238.1	0	0	0.297912261
AC006238.2	54.94802015	19.5567561	19.06638468
AC006254.1	2.943643937	2.261665672	10.72484138
AC006254.2	0	1.197352414	0.595824521
AC006254.3	0.981214646	0	0.14895613
AC006262.2	25.51158079	0	0
AC006270.1	0	0	0.297912261
AC006270.2	0	0	0.744780652
AC006270.3	0	0	0
AC006277.1	6.868502519	0.532156629	4.021815519
AC006288.1	0.981214646	0	0
AC006296.1	0	0	0
AC006296.2	0	0	0.14895613
AC006296.3	0.981214646	0	0
AC006299.1	0.981214646	0	0.595824521
AC006329.1	0	0	0.14895613
AC006330.1	0	0	4.61764004
AC006333.1	0	2.527743986	1.489561303
AC006348.1	23.54915149	0.133039157	0
AC006349.1	0	0	0
AC006355.1	0	0	0
AC006355.2	0.981214646	0	0
AC006357.1	0.981214646	0	0
AC006363.1	57.89166409	0	0
AC006364.1	28.45522472	0	0.893736782
AC006369.1	0.981214646	0	1.638517434
AC006372.1	48.07951763	0	0.297912261
AC006372.2	15.69943433	0	0.297912261
AC006372.4	0	0	0.14895613
AC006378.1	23.54915149	0	0.744780652
AC006387.1	13.73700504	0	0
AC006390.1	0	0	0.297912261
AC006435.2	0	15.69862054	8.93736782
AC006435.5	0	0	0.14895613
AC006441.1	0	0	6.554069735
AC006441.4	0	0	0
AC006443.1	0	0	0.595824521
AC006445.1	1.962429291	0	0
AC006445.3	0.981214646	0	0
AC006449.2	0	0	2.234341955
AC006449.3	0	0	0.14895613
AC006449.5	0	0	0.297912261
AC006449.7	2.943643937	0	4.915552301
AC006450.2	6.868502519	0	0
AC006452.2	0	0.133039157	0.744780652
AC006453.6	0	0	0
AC006455.7	0.981214646	0	0
AC006455.8	1.962429291	0	0
AC006457.1	0	0	0.14895613
AC006460.1	0	0.266078314	0.893736782
AC006460.2	14.71821968	5.188527129	1.936429694
AC006461.1	0	0	0.14895613
AC006466.1	46.11708834	0.133039157	0
AC006478.1	0	0	0
AC006478.2	0	0	0
AC006480.2	0.981214646	0	1.042692912
AC006480.3	8.83093181	0	0
AC006483.1	0	0.798234943	1.787473564
AC006483.2	0	2.394704829	0.446868391
AC006484.1	0	0.133039157	0
AC006486.1	0	1.330391571	5.660332953
AC006486.2	0	8.647545215	3.872859389
AC006487.2	0	0	1.042692912
AC006499.2	9.812146456	0	0
AC006499.3	5.887287874	0	0
AC006499.6	0	0	0
AC006499.7	10.7933611	4.789409657	0.14895613
AC006504.1	71.62866913	6.252840386	2.830166476
AC006504.2	44.15465905	0	0
AC006504.4	0.981214646	0	0.14895613
AC006504.6	0	0	0.297912261
AC006509.1	0	0	0.297912261
AC006511.1	0	0	0.14895613
AC006511.4	0	0	1.787473564
AC006511.6	39.24858582	15.16646391	43.64414619
AC006511.7	0	0.133039157	0.297912261
AC006512.1	0	0	0.14895613
AC006512.2	0	0.399117471	0.595824521
AC006517.2	0	0	0
AC006517.6	0	0	2.383298085
AC006518.1	0	0	0.595824521
AC006518.2	0	1.463430729	1.191649043
AC006529.1	0	0	1.489561303
AC006530.1	0	0.266078314	1.340605173
AC006538.1	0	5.188527129	0.446868391
AC006538.2	0	9.844897629	0.595824521
AC006538.3	0.981214646	3.991174714	4.46868391
AC006538.4	14.71821968	0.532156629	0
AC006547.1	0.981214646	0	6.107201344
AC006547.3	0	7.849310272	5.660332953
AC006547.4	0	0	0.297912261
AC006548.3	65.74138126	0	0
AC006557.1	0.981214646	0	0
AC006557.2	0.981214646	0.665195786	0
AC006557.5	0	0	1.042692912
AC006557.6	0	0	0.14895613
AC006566.1	0.981214646	0	0.446868391
AC006581.1	0.981214646	0	0.14895613
AC006581.2	0	0	0.297912261
AC006583.1	0	0	0.14895613
AC006600.2	8.83093181	0	0
AC006924.1	6.868502519	0	0.744780652
AC006927.1	32.38008331	15.16646391	8.490499429
AC006927.3	0	0	0
AC006927.4	0	0	0.14895613
AC006942.1	0	0	2.681210346
AC006946.1	0	2.394704829	3.425990998
AC006946.2	0	0	0.14895613
AC006947.1	0.981214646	0	1.191649043
AC006960.2	82.42203023	0	1.042692912
AC006960.3	0	0	0.14895613
AC006960.4	25.51158079	0	0.744780652
AC006965.1	0.981214646	0	0.595824521
AC006967.1	0	0	0.297912261
AC006967.3	0	0	0.14895613
AC006970.1	0.981214646	0	0
AC006970.2	48.07951763	124.2585728	305.2111111
AC006970.3	1.962429291	0	0
AC006971.1	14.71821968	9.977936786	2.085385825
AC006974.1	8.83093181	0	0.595824521
AC006974.2	42.19222976	0	0.14895613
AC006978.1	4.906073228	2.128626514	17.12995499
AC006978.2	0	0	1.787473564
AC006994.1	0	0	2.383298085
AC006994.2	0	0.133039157	0.14895613
AC007000.2	0	4.6563705	0.14895613
AC007000.3	0	0	0.297912261
AC007000.4	62.79773732	0	0.744780652
AC007001.1	21.5867222	0	0
AC007012.2	0.981214646	0	0
AC007014.1	0	5.454605443	5.958245213
AC007014.2	0	0	0.893736782
AC007016.1	0	0	0.297912261
AC007021.1	0	0	1.042692912
AC007032.1	6.868502519	52.81654539	258.1409739
AC007036.1	41.21101512	4.390292186	3.574947128
AC007036.2	0	0.133039157	1.340605173
AC007038.1	0.981214646	0	1.191649043
AC007040.1	0	0	0.446868391
AC007040.2	19.62429291	2.926861457	4.170771649
AC007041.1	2.943643937	4.124213872	11.02275364
AC007064.4	36.30494189	0	0
AC007066.1	7.849717165	0	0.744780652
AC007066.2	0	0	2.979122607
AC007066.3	0	0	1.489561303
AC007068.1	0	5.5876446	27.85479637
AC007091.1	17.66186362	0	0.14895613
AC007100.1	0	0	0.14895613
AC007100.2	0	0	0
AC007106.1	43.17344441	0.133039157	0
AC007106.2	0	0	0
AC007114.1	31.39886866	0	0.14895613
AC007114.2	46.11708834	0.532156629	1.638517434
AC007115.1	12.75579039	0	0
AC007130.1	0	0	0.297912261
AC007132.1	0	0	0
AC007151.1	0	0	0.893736782
AC007159.1	108.9148257	0	0
AC007160.1	1.962429291	0.133039157	0
AC007161.1	0	0	1.191649043
AC007161.2	0	0	0.893736782
AC007179.1	36.30494189	0	0
AC007179.2	116.7645428	0	0.446868391
AC007182.2	0	0	0.297912261
AC007191.1	43.17344441	2.7938223	10.87379751
AC007192.1	36.30494189	66.1204611	175.9171899
AC007204.2	0	0	0
AC007207.1	0	0	0.446868391
AC007215.1	0	0	0
AC007216.2	0.981214646	0	1.042692912
AC007216.3	0	0	0.14895613
AC007218.3	12.75579039	0	0.297912261
AC007220.1	0	0.665195786	0.744780652
AC007220.2	0.981214646	4.124213872	2.234341955
AC007221.1	0.981214646	0	0.297912261
AC007222.2	0	0	0.14895613
AC007223.1	11.77457575	0	0
AC007224.1	0	0	0.297912261
AC007224.2	0	0	0.446868391
AC007225.1	0	0	0.14895613
AC007229.1	0	0.665195786	0.14895613
AC007238.1	96.15903527	29.00253626	63.15739926
AC007240.1	8.83093181	0	0
AC007240.3	0	0	0.893736782
AC007244.1	0	0	0.297912261
AC007253.1	0	0	0.297912261
AC007255.1	3.924858582	0	0.446868391
AC007256.1	0	35.3884158	17.42786725
AC007262.2	18.64307827	43.37076523	1.042692912
AC007271.1	10.7933611	2.128626514	12.95918334
AC007272.1	0.981214646	0	0.595824521
AC007272.2	0	0	0.446868391
AC007274.2	0.981214646	0	0
AC007274.3	0	0	0
AC007275.1	0.981214646	0	0
AC007277.1	0	0	0.14895613
AC007278.1	14.71821968	27.80518384	28.59957702
AC007278.2	43.17344441	15.29950307	19.51325307
AC007279.1	0	0	0.297912261
AC007279.2	0	0	0.14895613
AC007283.1	20.60550756	21.55234346	47.51700558
AC007283.2	0.981214646	0	3.128078737
AC007284.1	0	0	0.446868391
AC007285.1	0	0	0.893736782
AC007285.2	0	0	0.297912261
AC007292.1	0	0	2.532254216
AC007292.2	13.73700504	5.720683757	2.681210346
AC007292.3	0	0	0.14895613
AC007298.1	0	14.9003856	8.78841169
AC007298.2	0	4.257253029	9.384236211
AC007312.1	0.981214646	0.133039157	0.893736782
AC007314.1	0	0	1.191649043
AC007317.1	1.962429291	0	0
AC007317.2	0.981214646	0	0
AC007318.1	21.5867222	2.128626514	16.6830866
AC007318.3	0	2.394704829	0.595824521
AC007319.1	5.887287874	0.133039157	0
AC007327.1	0.981214646	1.8625482	0.744780652
AC007327.2	1.962429291	0	2.830166476
AC007333.1	0	0	0
AC007336.1	1.962429291	9.179701843	15.93830595
AC007336.2	0	0	0.297912261
AC007342.1	0	0	1.042692912
AC007342.2	0	0.9312741	0.744780652
AC007342.4	12.75579039	20.35499104	21.44968277
AC007342.5	5.887287874	2.261665672	14.59770077
AC007342.6	4.906073228	12.77175909	17.87473564
AC007342.7	8.83093181	12.50568077	8.341543299
AC007342.8	0	0	3.128078737
AC007342.9	0	0	5.213464562
AC007344.1	2.943643937	0	0
AC007346.1	0	0	0
AC007346.2	0.981214646	0	0
AC007347.1	0	0	0.14895613
AC007349.1	1.962429291	0	0
AC007349.2	0	0	0.297912261
AC007350.1	69.66623984	0	0
AC007362.1	0.981214646	0.133039157	0
AC007363.1	0	0	0
AC007365.1	17.66186362	2.394704829	9.235280081
AC007370.2	0	0	0
AC007375.1	0	0	0.14895613
AC007375.2	0	0	2.383298085
AC007375.3	0	0	0
AC007376.1	16.68064898	0	0
AC007378.1	12.75579039	0	0
AC007381.2	63.77895196	0	0
AC007383.1	0	0	12.06544656
AC007383.2	0	0.266078314	2.681210346
AC007384.1	17.66186362	2.660783143	4.766596171
AC007386.1	71.62866913	0	0.297912261
AC007387.2	0	0	0.14895613
AC007389.2	0	0	0
AC007389.3	0	0	0.14895613
AC007389.4	13.73700504	0.133039157	2.383298085
AC007389.5	25.51158079	0	0
AC007390.2	1.962429291	2.660783143	2.383298085
AC007391.2	0.981214646	0	0
AC007391.3	0	0	0.297912261
AC007395.1	34.3425126	2.394704829	3.425990998
AC007402.2	89.29053275	0	0
AC007406.5	0	1.995587357	5.660332953
AC007431.3	19.62429291	0	2.979122607
AC007432.1	0	0.532156629	0
AC007435.1	0.981214646	0	0.14895613
AC007448.3	0	0	0.893736782
AC007448.4	4.906073228	0.399117471	1.042692912
AC007448.5	71.62866913	0	0.744780652
AC007450.2	21.5867222	0	0
AC007450.3	27.47401008	0	0.14895613
AC007450.4	0	0	0
AC007458.1	0	0	0.297912261
AC007463.2	0	0	0.14895613
AC007483.1	0.981214646	0	0
AC007485.2	60.83530803	0.798234943	1.638517434
AC007491.1	15.69943433	0	0.297912261
AC007493.1	58.87287874	0.266078314	0
AC007493.2	0.981214646	0	0
AC007494.1	1.962429291	0	2.234341955
AC007494.2	0	0	0.595824521
AC007494.3	0	0	0
AC007496.1	0	0	0.893736782
AC007496.2	0.981214646	0	0.744780652
AC007496.3	0	0	3.574947128
AC007497.1	0.981214646	0	0
AC007497.2	0.981214646	0	0
AC007513.1	0	0	0
AC007529.1	3.924858582	0	0
AC007533.2	10.7933611	4.124213872	2.085385825
AC007537.1	60.83530803	0	0
AC007540.2	0	5.188527129	1.638517434
AC007541.1	0	0	0.446868391
AC007546.1	1.962429291	0	4.31972778
AC007546.2	0	0	0
AC007547.1	0	0.266078314	0
AC007547.2	0	0	0.297912261
AC007551.2	19.62429291	0	0.14895613
AC007552.1	0	0	0.893736782
AC007552.2	5.887287874	0	0.595824521
AC007556.1	0	0	1.489561303
AC007557.3	1.962429291	0	0
AC007563.1	1.962429291	0	0.297912261
AC007563.2	0	0	0
AC007563.3	140.3136943	0	0
AC007563.4	0	0	0.297912261
AC007566.1	0	0	1.936429694
AC007568.1	0	0.133039157	0
AC007569.1	23.54915149	25.27743986	9.980060732
AC007595.1	1.962429291	0	0
AC007598.1	0.981214646	0	0.297912261
AC007598.3	1.962429291	0.266078314	1.340605173
AC007599.1	56.91044945	0	0.893736782
AC007599.2	0	0	1.191649043
AC007601.1	0	3.592057243	3.574947128
AC007601.2	0	0	0.744780652
AC007603.1	9.812146456	0	1.340605173
AC007603.3	0	0	0
AC007608.1	18.64307827	0	0.14895613
AC007608.2	15.69943433	0	0.744780652
AC007608.3	0.981214646	0	7.000938126
AC007608.4	24.53036614	0	0.297912261
AC007610.3	0.981214646	0	0.14895613
AC007610.4	23.54915149	0	0.14895613
AC007610.6	0	3.192939772	4.170771649
AC007611.1	7.849717165	0	2.085385825
AC007613.1	1.962429291	16.23077717	15.93830595
AC007613.2	0	0	0.14895613
AC007614.1	21.5867222	0	0.14895613
AC007614.2	0	0	0
AC007618.1	0	0	0
AC007619.1	0	0	0.446868391
AC007619.2	0	1.463430729	0.744780652
AC007620.3	0	0	1.936429694
AC007637.1	0.981214646	0	1.042692912
AC007638.1	62.79773732	0	0
AC007638.2	69.66623984	0	0.446868391
AC007639.1	0	0	0
AC007649.1	0	0	0.14895613
AC007652.1	0.981214646	0	0
AC007652.2	0	0	0
AC007655.2	25.51158079	0	0
AC007656.1	0	0	0
AC007656.3	0	0	0
AC007663.1	0.981214646	0.133039157	0.14895613
AC007663.3	0	0	0.14895613
AC007663.4	0	0	0.446868391
AC007666.1	0.981214646	0	0.744780652
AC007666.2	8.83093181	0	0
AC007673.1	0	0	0.595824521
AC007677.1	0.981214646	0	0
AC007679.1	0	0	0.297912261
AC007679.3	0	0	0.297912261
AC007681.1	77.515957	0.133039157	0.595824521
AC007682.1	25.51158079	0	0
AC007683.1	0	0	0
AC007684.1	0	0	0.14895613
AC007684.2	5.887287874	0	0
AC007685.2	0	0	0.595824521
AC007686.1	0	0	0.14895613
AC007686.3	0.981214646	14.9003856	24.42880537
AC007686.4	83.40324488	0	2.234341955
AC007686.5	18.64307827	0	0.446868391
AC007688.2	2.943643937	1.729509043	3.128078737
AC007688.3	0	0	0.14895613
AC007695.1	0.981214646	0	1.638517434
AC007728.1	0	5.853722915	8.341543299
AC007728.2	7.849717165	23.14881334	28.45062089
AC007728.3	0	2.261665672	7.596762647
AC007731.1	0	5.5876446	0
AC007731.2	0.981214646	13.70303319	19.36429694
AC007731.4	0	6.651957857	10.27797299
AC007731.5	0	8.913623529	10.12901686
AC007736.1	42.19222976	0	0
AC007741.1	3.924858582	0	0.14895613
AC007744.1	0.981214646	0	0
AC007749.2	0	0	0
AC007751.1	7.849717165	0.133039157	1.936429694
AC007780.1	49.06073228	51.08703635	70.90311804
AC007785.2	0.981214646	0	0
AC007785.3	2.943643937	0	1.042692912
AC007786.2	71.62866913	0	0.14895613
AC007786.3	0.981214646	0	0.297912261
AC007786.4	0.981214646	0	0.14895613
AC007787.1	23.54915149	0	0
AC007787.2	0	0	0.446868391
AC007790.1	0	0	0.595824521
AC007795.1	0.981214646	0	0
AC007823.1	0	0	0.446868391
AC007834.1	0	0	0.297912261
AC007842.1	0.981214646	9.179701843	34.55782224
AC007848.1	133.4451918	0	0
AC007848.2	1.962429291	0	0
AC007849.1	0	0	0
AC007876.1	20.60550756	0	0
AC007877.1	0	0	0.744780652
AC007878.1	12.75579039	10.77617173	18.76847242
AC007879.1	0	0	0.446868391
AC007879.2	0	0	1.042692912
AC007879.3	43.17344441	0	2.085385825
AC007879.4	0	3.059900614	0
AC007879.5	0	0	0.297912261
AC007880.1	0.981214646	0	0
AC007880.2	0	0	1.042692912
AC007881.2	0.981214646	0	0
AC007881.3	0	4.124213872	9.682148472
AC007881.4	0	0	0.446868391
AC007899.1	0	0	7.745718777
AC007906.1	0	0	0.297912261
AC007919.1	0	0.665195786	1.638517434
AC007919.2	37.28615653	0	0
AC007922.2	0	0	0.893736782
AC007922.4	162.8816312	0	0.297912261
AC007922.5	0.981214646	3.325978929	0.893736782
AC007923.1	41.21101512	0	0
AC007923.3	0	0.133039157	0
AC007938.1	10.7933611	0	0
AC007938.2	0.981214646	0.133039157	0
AC007938.3	0	0	1.042692912
AC007948.1	29.43643937	0	0
AC007950.2	24.53036614	0	1.191649043
AC007952.4	12.75579039	2.128626514	5.213464562
AC007952.6	0	0	0.14895613
AC007953.1	6.868502519	0	0
AC007953.2	7.849717165	0	0
AC007954.1	0.981214646	0	0.893736782
AC007956.1	0	0	0.14895613
AC007956.2	104.9899671	0	3.128078737
AC007967.1	2.943643937	0	0
AC007967.3	1.962429291	0	0
AC007969.1	0	0	1.787473564
AC007969.2	3.924858582	0	0
AC007991.1	0	0	0.14895613
AC007991.2	0	0	0.595824521
AC007991.3	2.943643937	0	0
AC007991.4	0	0	7.298850386
AC007992.1	0.981214646	0	0
AC007993.1	5.887287874	0	0.297912261
AC007993.2	3.924858582	0	0
AC007993.3	10.7933611	4.124213872	0
AC007996.1	31.39886866	0	1.936429694
AC007998.1	3.924858582	0	0
AC007998.3	0	0	0.14895613
AC007998.4	0.981214646	0	0.297912261
AC008006.1	0	0	0.14895613
AC008011.1	30.41765401	0	0
AC008011.2	0.981214646	0	0
AC008012.1	0	3.991174714	13.10813947
AC008013.3	19.62429291	0	0.446868391
AC008014.1	4.906073228	0.266078314	2.681210346
AC008015.1	26.49279543	0	0.744780652
AC008026.1	0	0	0.446868391
AC008026.2	0	1.197352414	3.723903258
AC008026.3	0	1.064313257	0.744780652
AC008033.1	63.77895196	0	0
AC008033.3	19.62429291	0	1.191649043
AC008035.1	0	0	0.446868391
AC008038.1	13.73700504	259.027239	452.9755923
AC008040.2	0	0	0.14895613
AC008040.3	4.906073228	6.651957857	1.936429694
AC008055.2	5.887287874	0	0
AC008056.1	0	0	0.14895613
AC008056.2	6.868502519	0	0
AC008056.3	0.981214646	0.133039157	0.297912261
AC008060.1	40.22980047	0	0
AC008060.4	4.906073228	0	0.14895613
AC008065.1	0	0	0.14895613
AC008066.1	0	2.660783143	8.192587168
AC008067.1	1.962429291	0	0.14895613
AC008069.1	11.77457575	0	0
AC008073.1	0	0	0.744780652
AC008073.2	1.962429291	0	0.446868391
AC008073.3	3.924858582	0	0
AC008074.1	0	0	2.681210346
AC008079.1	136.3888357	62.66144302	8.639455559
AC008080.1	0.981214646	0	0.893736782
AC008080.4	0	0	0.595824521
AC008083.2	0.981214646	0	0.297912261
AC008083.3	0.981214646	0	0.446868391
AC008088.2	0	0	0.14895613
AC008105.2	0	0.266078314	3.872859389
AC008114.1	0	11.1752892	10.27797299
AC008115.1	0	0	1.489561303
AC008115.3	0	16.89597296	17.87473564
AC008115.4	0	0	0.446868391
AC008119.1	17.66186362	1.463430729	5.958245213
AC008121.2	0.981214646	0	0
AC008121.3	0	0	0.14895613
AC008121.4	64.76016661	0	0
AC008124.1	1.962429291	32.32851519	21.00281438
AC008125.1	19.62429291	0	0
AC008126.1	0.981214646	0	0
AC008127.1	0	0	0
AC008133.1	0	0	0
AC008133.2	0	0	0.297912261
AC008134.1	7.849717165	0	0.297912261
AC008147.1	0	0	0.14895613
AC008147.2	32.38008331	0	0.744780652
AC008147.4	0	0	0
AC008149.1	42.19222976	8.780584372	4.31972778
AC008149.2	4.906073228	0	1.340605173
AC008154.1	0	0	0.595824521
AC008170.1	63.77895196	0	0.14895613
AC008171.1	0.981214646	0	0
AC008180.2	6.868502519	0	0.297912261
AC008264.1	51.02316157	0	0.14895613
AC008264.2	0	8.514506058	20.55594599
AC008267.1	75.55352771	0	0.595824521
AC008267.2	0	0	0.297912261
AC008267.3	0	0.133039157	3.128078737
AC008267.4	0	0	0.595824521
AC008267.6	0	0	0.14895613
AC008267.7	0	0	0.14895613
AC008268.1	0.981214646	0	0
AC008269.1	15.69943433	0	1.042692912
AC008269.2	0	0	0.297912261
AC008273.1	0	0	0.14895613
AC008277.1	17.66186362	0	5.362420692
AC008277.2	0	0	2.383298085
AC008280.1	6.868502519	0	0.446868391
AC008280.3	0	0	0.744780652
AC008378.1	0.981214646	0	0
AC008378.2	0	0	0.446868391
AC008379.1	61.81652267	0	0
AC008391.1	0.981214646	0	0
AC008393.2	0	0	0.595824521
AC008394.1	31.39886866	0.133039157	0
AC008395.1	0	0	0.297912261
AC008397.2	37.28615653	0	0.446868391
AC008403.1	2.943643937	15.56558139	9.831104602
AC008403.3	4.906073228	0	0.297912261
AC008406.2	141.294909	0	0
AC008410.1	0	0	0.446868391
AC008413.2	0	0	0.14895613
AC008415.1	8.83093181	0	0.297912261
AC008417.1	0	0.399117471	0.14895613
AC008427.2	0	5.853722915	4.61764004
AC008429.2	0	0.266078314	0.297912261
AC008429.3	0	0	0.446868391
AC008429.4	1.962429291	0	5.362420692
AC008432.1	5.887287874	0	0
AC008438.1	0	0.133039157	0.446868391
AC008440.1	1.962429291	14.63430729	105.6098964
AC008443.3	0	0	0.14895613
AC008443.4	0	0	0.446868391
AC008443.5	0	0	0.446868391
AC008443.6	0.981214646	0	0.446868391
AC008443.7	0	0	0.744780652
AC008443.8	0	0	0.14895613
AC008443.9	0	0	1.191649043
AC008453.2	14.71821968	0	0
AC008459.1	0	0	0.14895613
AC008462.1	0	0	0.744780652
AC008474.1	0	0	1.489561303
AC008481.1	0.981214646	0.133039157	0.893736782
AC008481.2	0	0	0.893736782
AC008481.3	0	0.133039157	0.595824521
AC008489.1	0	0	0.297912261
AC008494.1	0	0	0.14895613
AC008494.2	0	0	0.14895613
AC008494.3	0	0	3.277034867
AC008496.2	0	0	0.14895613
AC008496.3	0.981214646	0	0.297912261
AC008497.1	0	0	0.14895613
AC008498.2	4.906073228	1.463430729	0.14895613
AC008505.1	10.7933611	0	0.297912261
AC008507.1	0	4.390292186	1.489561303
AC008507.2	0	0	0.446868391
AC008507.3	1.962429291	0	0
AC008507.4	41.21101512	0	1.489561303
AC008507.5	0	0	0.14895613
AC008514.1	0.981214646	0	0
AC008514.2	21.5867222	0	0.595824521
AC008517.1	0.981214646	0	0
AC008532.1	0	0	0.446868391
AC008533.1	0	0	7.000938126
AC008534.1	42.19222976	0	0.744780652
AC008537.2	8.83093181	0	1.191649043
AC008537.3	0	0	1.042692912
AC008537.4	0	3.991174714	9.08632395
AC008543.1	90.2717474	0	0
AC008543.2	0.981214646	0	0
AC008543.5	5.887287874	0	0
AC008550.1	0	0	0.14895613
AC008551.1	0	0	0
AC008555.1	48.07951763	3.059900614	3.277034867
AC008555.2	0	0	0.744780652
AC008555.3	0	0	0.14895613
AC008555.4	0	0	1.042692912
AC008555.5	1.962429291	0	0.14895613
AC008555.6	17.66186362	0	0.297912261
AC008555.7	0.981214646	5.5876446	3.277034867
AC008556.1	0	0	0
AC008562.1	0.981214646	0	0
AC008565.1	0	0	0.14895613
AC008567.1	0	0	0.14895613
AC008567.2	17.66186362	0	0
AC008568.1	11.77457575	0	0
AC008568.2	1.962429291	0	0.14895613
AC008569.1	0	2.394704829	9.384236211
AC008569.2	0	0.665195786	0.595824521
AC008571.1	22.56793685	0	0
AC008571.2	74.57231307	0	0
AC008581.2	1.962429291	0	0.14895613
AC008588.1	0	0	0.14895613
AC008591.1	3.924858582	0	0.297912261
AC008592.3	0	0	0.744780652
AC008592.4	0.981214646	0	0.446868391
AC008601.1	12.75579039	5.986762072	0
AC008608.1	17.66186362	0	0.14895613
AC008610.1	0	0	0.14895613
AC008620.2	0	0	0.744780652
AC008622.2	10.7933611	3.459018086	2.681210346
AC008625.1	2.943643937	0	1.191649043
AC008626.1	0	0	0.14895613
AC008628.1	0	0	0
AC008629.1	41.21101512	0.133039157	0.297912261
AC008635.2	0	10.2440151	4.021815519
AC008638.1	0	0	0.297912261
AC008638.2	32.38008331	0	0
AC008638.3	0	0	0.595824521
AC008641.1	0	0	0.14895613
AC008649.2	0	0	1.340605173
AC008652.1	6.868502519	1.995587357	0
AC008655.2	0	0	0.297912261
AC008659.1	47.09830299	0	0.14895613
AC008667.1	1.962429291	0	0.744780652
AC008667.3	0	0	0.297912261
AC008667.4	0	0	0
AC008674.1	3.924858582	0	0
AC008676.1	0	3.7250964	11.91649043
AC008676.3	96.15903527	24.47920492	45.58057588
AC008677.1	0.981214646	22.48361756	19.6622092
AC008677.2	0	0.133039157	0.14895613
AC008679.1	0	0	0.446868391
AC008680.1	0	0	3.128078737
AC008687.2	67.70381055	0	0
AC008687.3	0	0.266078314	0
AC008687.5	3.924858582	0	0
AC008694.2	0.981214646	0	0
AC008695.1	0	3.858135557	17.42786725
AC008695.2	65.74138126	1.8625482	6.703025865
AC008696.1	20.60550756	0	0
AC008696.2	5.887287874	0	0
AC008700.1	35.32372724	0	0
AC008703.1	6.868502519	0	0.297912261
AC008725.1	0	5.986762072	11.61857817
AC008728.1	0	0	0.14895613
AC008731.1	0	0	1.191649043
AC008734.2	0	0	0
AC008735.1	0	0	4.31972778
AC008735.3	0	0	0.893736782
AC008735.4	0.981214646	0	3.872859389
AC008736.1	24.53036614	0.266078314	1.489561303
AC008736.2	0.981214646	0	0
AC008737.1	0	0	1.042692912
AC008737.2	1.962429291	0	0
AC008737.3	68.68502519	0	0
AC008738.1	3.924858582	0	0
AC008738.2	4.906073228	0	0
AC008738.3	0.981214646	25.94263564	7.596762647
AC008738.4	0	0	0.14895613
AC008738.5	0	0	3.277034867
AC008738.6	0	0	0.297912261
AC008739.3	0	0	0.595824521
AC008739.5	8.83093181	0	0
AC008742.1	0	0	0.595824521
AC008743.1	0	0	0.14895613
AC008745.1	1.962429291	0	0
AC008747.1	36.30494189	0	0.297912261
AC008750.1	0	6.385879543	19.06638468
AC008750.2	0	2.394704829	1.042692912
AC008750.4	0	3.459018086	1.042692912
AC008750.5	0	0	0.297912261
AC008750.7	0	0.399117471	0.744780652
AC008750.8	0	0	1.191649043
AC008751.2	41.21101512	0	0
AC008752.2	0	0	0.14895613
AC008752.4	0.981214646	0	0.893736782
AC008753.1	0	0	0.14895613
AC008753.2	39.24858582	2.261665672	5.660332953
AC008753.3	0	0	5.660332953
AC008758.1	0	0	5.064508431
AC008758.2	0	0	0.893736782
AC008758.4	20.60550756	0	1.042692912
AC008758.5	0	0	0.14895613
AC008758.6	2.943643937	0	1.340605173
AC008759.2	4.906073228	0	0
AC008759.3	0	0	0.297912261
AC008760.1	0	0	0.595824521
AC008760.2	0	0	0.14895613
AC008761.3	0.981214646	0	0
AC008763.1	0.981214646	2.527743986	0.297912261
AC008763.2	111.8584696	217.2529436	103.0776422
AC008763.3	68.68502519	29.66773204	22.93924407
AC008764.1	0	0	1.638517434
AC008764.10	0	7.583231957	14.29978851
AC008764.2	0	0	0.893736782
AC008764.4	0	0	1.787473564
AC008764.6	50.04194693	0	0.446868391
AC008764.8	0	2.527743986	18.1726479
AC008764.9	0.981214646	4.6563705	9.384236211
AC008766.1	0.981214646	1.729509043	0.297912261
AC008770.2	17.66186362	0	2.532254216
AC008770.3	43.17344441	0	1.489561303
AC008771.1	16.68064898	5.188527129	18.32160403
AC008780.2	4.906073228	0	0
AC008781.1	0	2.7938223	4.915552301
AC008781.2	7.849717165	0	0
AC008786.1	0	0	0.446868391
AC008798.2	43.17344441	0.133039157	0
AC008798.3	6.868502519	0	0
AC008799.1	1.962429291	0	0.446868391
AC008799.2	37.28615653	0	0.297912261
AC008802.1	20.60550756	0	0.14895613
AC008805.1	0.981214646	0	0.297912261
AC008806.1	7.849717165	0	0
AC008808.1	0	0.133039157	0
AC008810.1	0	0	1.042692912
AC008813.1	0	20.08891273	22.04550729
AC008814.1	0	0	0.14895613
AC008817.1	5.887287874	0	0
AC008825.1	0	0	0.297912261
AC008825.2	0	0	0.446868391
AC008833.1	0	0	2.532254216
AC008837.2	0	0	0.14895613
AC008840.1	1.962429291	0.133039157	2.234341955
AC008850.1	0	0	0.14895613
AC008850.2	11.77457575	0	0.297912261
AC008868.1	0	0	0.14895613
AC008870.3	35.32372724	0	1.489561303
AC008870.5	0	0	0.14895613
AC008871.1	0	0	0.446868391
AC008873.1	0	0	0.14895613
AC008875.2	0	2.261665672	2.532254216
AC008878.1	14.71821968	3.325978929	1.489561303
AC008878.2	0	0	5.660332953
AC008878.4	12.75579039	0	0.14895613
AC008883.1	0	0	0.14895613
AC008883.2	21.5867222	0	0.297912261
AC008883.3	0	0	0.297912261
AC008885.1	40.22980047	0	0
AC008892.1	0	0	0.14895613
AC008894.2	7.849717165	52.55046707	34.70677837
AC008894.3	5.887287874	1.8625482	5.809289083
AC008895.1	46.11708834	2.394704829	3.425990998
AC008897.2	0.981214646	0	0.14895613
AC008897.3	0	0.665195786	1.638517434
AC008906.1	0	9.179701843	12.95918334
AC008906.2	0.981214646	0	0.595824521
AC008915.1	0	0	0.14895613
AC008915.2	0.981214646	0	0.14895613
AC008915.3	0.981214646	0	4.170771649
AC008937.1	8.83093181	0	1.191649043
AC008937.2	0	1.995587357	11.46962204
AC008937.3	0	0	1.936429694
AC008938.1	62.79773732	0	0.297912261
AC008945.1	0	0	0.297912261
AC008945.2	0	0	0.595824521
AC008953.1	0	0.133039157	0.14895613
AC008957.2	8.83093181	0	0.14895613
AC008957.3	61.81652267	0	0
AC008964.1	0	3.059900614	4.31972778
AC008966.2	0	0	0.297912261
AC008969.2	0.981214646	0	0.297912261
AC008972.2	0	0.133039157	0
AC008982.1	0.981214646	12.63871993	14.00187625
AC008982.2	0.981214646	4.6563705	18.91742855
AC008985.1	0	2.7938223	3.574947128
AC009019.1	4.906073228	0	0
AC009019.2	44.15465905	0	0.595824521
AC009027.1	0	0	0.595824521
AC009032.1	0	0	0.744780652
AC009035.1	0	0.266078314	0.297912261
AC009039.1	1.962429291	0.399117471	0
AC009041.1	0	4.6563705	2.085385825
AC009041.3	0	0	0.14895613
AC009044.1	23.54915149	0	0.14895613
AC009053.1	0	0	0.14895613
AC009053.3	2.943643937	0	1.191649043
AC009054.1	0	0	1.042692912
AC009054.2	0	0	1.638517434
AC009063.2	19.62429291	0	0
AC009063.3	2.943643937	0.798234943	0.595824521
AC009063.4	27.47401008	0	0
AC009065.6	0	0	0.744780652
AC009065.9	0	6.252840386	0.744780652
AC009070.1	0	1.8625482	2.681210346
AC009075.1	0.981214646	0	0.446868391
AC009075.2	0	3.7250964	5.362420692
AC009078.1	0	18.89156032	46.1764004
AC009078.3	13.73700504	0	0
AC009081.2	0	1.197352414	0.297912261
AC009084.1	0	0	0.297912261
AC009084.2	2.943643937	0	0.744780652
AC009084.3	0	0	0.744780652
AC009086.2	0	1.729509043	1.042692912
AC009088.1	39.24858582	0	4.170771649
AC009088.2	0	9.578819315	18.91742855
AC009088.4	0	0	0.14895613
AC009090.1	0	0	0
AC009090.2	8.83093181	0	2.830166476
AC009090.3	1.962429291	0	0.595824521
AC009090.4	0	5.986762072	3.574947128
AC009090.5	0	6.918036172	2.681210346
AC009090.6	0	2.128626514	20.40698986
AC009093.1	0	0	1.340605173
AC009093.10	33.36129795	0.532156629	5.064508431
AC009093.2	0	0	1.787473564
AC009093.3	0	3.059900614	0.744780652
AC009093.4	0	0	0.14895613
AC009093.5	0	0	1.489561303
AC009093.6	0	0.133039157	0.297912261
AC009093.7	0	0	2.234341955
AC009093.8	0	0	0.595824521
AC009094.1	0	0	0.14895613
AC009097.1	0	0	1.042692912
AC009097.3	0.981214646	0	0.14895613
AC009097.4	0	1.463430729	0
AC009101.1	0	0	0
AC009102.1	0	0	0.893736782
AC009102.2	0	9.312741	0.595824521
AC009102.3	0	0	0.446868391
AC009107.1	0	0	1.340605173
AC009108.1	0	0	0.744780652
AC009108.3	87.32810346	0	1.489561303
AC009108.4	1.962429291	0	0
AC009110.1	0	0	0
AC009113.1	0	5.720683757	5.660332953
AC009118.2	0.981214646	0	0
AC009118.3	25.51158079	0.266078314	1.638517434
AC009119.2	0	0	0.595824521
AC009120.1	0	2.261665672	2.532254216
AC009120.2	0	11.1752892	4.170771649
AC009120.3	0	3.325978929	5.660332953
AC009120.4	21.5867222	0	0
AC009120.5	0	0	0.446868391
AC009120.6	4.906073228	0	0
AC009121.3	12.75579039	0	0.14895613
AC009126.1	47.09830299	26.47479227	23.0882002
AC009127.1	0.981214646	0	0.14895613
AC009127.2	0	0	1.787473564
AC009133.1	2.943643937	19.42371694	16.08726208
AC009133.3	0	0.665195786	13.70396399
AC009133.4	0	3.459018086	0
AC009133.6	0	4.789409657	11.02275364
AC009135.1	16.68064898	0	0.14895613
AC009137.2	0	0	0.297912261
AC009139.1	0.981214646	0	0
AC009141.1	4.906073228	0	0.595824521
AC009142.1	0	0	0.14895613
AC009145.1	0	0	0.446868391
AC009145.2	0	0	0.297912261
AC009148.1	3.924858582	0.133039157	0
AC009152.1	0	0	1.489561303
AC009152.3	0	0	4.915552301
AC009152.6	0	0	1.787473564
AC009154.1	35.32372724	0	0
AC009159.1	0	0	0.595824521
AC009159.3	0	6.918036172	0.14895613
AC009159.4	6.868502519	0	0.297912261
AC009161.2	5.887287874	0	0
AC009163.4	0.981214646	1.463430729	4.61764004
AC009163.5	14.71821968	1.729509043	1.787473564
AC009163.7	15.69943433	0	1.489561303
AC009166.1	0	0	0.14895613
AC009166.2	56.91044945	0	0
AC009166.3	0	0	0
AC009167.1	0	0	0
AC009169.1	3.924858582	2.394704829	0
AC009185.1	161.9004165	4.257253029	3.425990998
AC009220.2	0	0.133039157	4.61764004
AC009226.1	19.62429291	0	3.277034867
AC009228.1	52.98559086	6.385879543	8.639455559
AC009228.2	5.887287874	0	2.383298085
AC009229.4	0.981214646	0	0.297912261
AC009230.1	0.981214646	0	0
AC009234.1	4.906073228	0	0.14895613
AC009236.1	0.981214646	0	0
AC009236.2	0.981214646	0	0
AC009237.14	0.981214646	0.133039157	0
AC009237.3	0.981214646	0	1.191649043
AC009242.1	1.962429291	0	1.191649043
AC009244.1	0	5.720683757	5.511376822
AC009244.2	6.868502519	0	1.638517434
AC009245.1	0.981214646	0	0
AC009248.1	0.981214646	0	0
AC009248.3	61.81652267	0	0
AC009262.1	7.849717165	0.133039157	0
AC009263.1	1.962429291	0.133039157	0.14895613
AC009268.2	0	0	0.14895613
AC009268.3	25.51158079	0	0.297912261
AC009269.2	5.887287874	0	0.14895613
AC009269.4	0	0	0.297912261
AC009269.5	0.981214646	0	0
AC009283.1	3.924858582	4.257253029	9.235280081
AC009292.2	0.981214646	0	0
AC009296.1	8.83093181	0	0
AC009299.1	35.32372724	0	0
AC009299.2	0	0.9312741	1.489561303
AC009299.3	39.24858582	0	2.085385825
AC009301.1	28.45522472	0	0.893736782
AC009303.1	0	0	1.191649043
AC009303.2	4.906073228	0.133039157	4.61764004
AC009303.3	0.981214646	0	0.893736782
AC009309.2	0	0	0.14895613
AC009312.1	30.41765401	0	0.744780652
AC009313.1	0.981214646	0	0.744780652
AC009315.1	0.981214646	0	0.14895613
AC009318.2	0	2.527743986	2.979122607
AC009318.3	0	3.7250964	3.277034867
AC009318.4	0	0	1.042692912
AC009319.1	19.62429291	0.133039157	0.744780652
AC009336.1	19.62429291	0	0
AC009336.2	0.981214646	0	0.14895613
AC009362.1	15.69943433	0	0.595824521
AC009365.4	74.57231307	0	0.595824521
AC009396.1	14.71821968	0	0
AC009403.2	0.981214646	0	0.297912261
AC009403.3	54.94802015	0	0
AC009404.1	11.77457575	2.7938223	1.042692912
AC009407.1	0.981214646	0	0
AC009408.1	11.77457575	0	0
AC009411.1	12.75579039	0	0
AC009411.2	0	0	0
AC009413.3	3.924858582	0	0
AC009432.2	1.962429291	1.064313257	3.723903258
AC009434.1	45.1358737	0.133039157	0.297912261
AC009435.1	8.83093181	0	0
AC009452.1	52.98559086	0	0
AC009464.1	0	0	0.446868391
AC009474.1	108.9148257	0	0
AC009478.1	48.07951763	0	0
AC009480.1	0	0	0.297912261
AC009480.2	1.962429291	0	0
AC009486.1	24.53036614	0	0.893736782
AC009486.2	113.8208989	0	1.042692912
AC009487.1	30.41765401	0	0
AC009487.2	106.9523964	73.17153643	157.8934982
AC009487.4	0.981214646	0.399117471	0
AC009494.1	0	0	0
AC009495.1	0	0.133039157	1.042692912
AC009495.2	2.943643937	0	0.14895613
AC009495.3	0	0.266078314	2.681210346
AC009498.1	19.62429291	0	0
AC009501.1	0	0	0
AC009501.2	5.887287874	0	0.14895613
AC009501.3	0.981214646	0	1.340605173
AC009505.1	0	0	0.893736782
AC009506.1	0	0	0.446868391
AC009506.2	0.981214646	19.82283442	29.19540155
AC009509.2	0	0	0.14895613
AC009509.3	0	0	0.297912261
AC009509.4	0	0	0.14895613
AC009511.1	0	0	0.893736782
AC009511.3	0	0	0
AC009518.2	0	0	0.595824521
AC009522.1	0	0	0.297912261
AC009533.1	0.981214646	0	0.893736782
AC009533.4	0	0	0.297912261
AC009533.5	24.53036614	0.133039157	0
AC009542.1	1.962429291	0	5.362420692
AC009542.2	0	0	0.446868391
AC009549.1	14.71821968	0	0
AC009554.1	20.60550756	3.7250964	14.00187625
AC009554.2	0	0	1.936429694
AC009560.1	0	0	0.14895613
AC009560.2	0	0	0.446868391
AC009560.3	0	0	2.830166476
AC009560.4	0	0	0.297912261
AC009562.1	0	0	0
AC009567.2	0	0	0.14895613
AC009570.2	48.07951763	0.399117471	0.744780652
AC009623.1	3.924858582	0	0.14895613
AC009623.2	13.73700504	0	0.446868391
AC009630.1	31.39886866	2.7938223	15.64039369
AC009630.2	29.43643937	0.133039157	0.297912261
AC009630.4	0.981214646	0	0
AC009634.1	0	0	0.893736782
AC009643.2	0	0	0.14895613
AC009652.1	0.981214646	0	0
AC009654.1	1.962429291	0	0
AC009656.1	0	0.133039157	3.425990998
AC009682.1	0.981214646	9.977936786	10.72484138
AC009686.1	7.849717165	0	0
AC009686.2	19.62429291	0	0.446868391
AC009690.1	83.40324488	9.711858472	11.7675343
AC009690.2	0	17.6942079	9.533192341
AC009690.3	0	5.5876446	3.425990998
AC009704.2	0	0	0.446868391
AC009704.3	0	0	0.297912261
AC009716.1	0	0	2.085385825
AC009716.2	3.924858582	2.926861457	27.11001572
AC009729.1	93.21539133	2.261665672	4.31972778
AC009731.1	2.943643937	0	1.191649043
AC009754.1	0	0	1.489561303
AC009779.1	0	0	0.297912261
AC009779.2	13.73700504	0	0.14895613
AC009779.4	0	0.266078314	10.72484138
AC009779.5	0	0	1.638517434
AC009779.6	0	0	0.14895613
AC009800.1	21.5867222	0	0
AC009802.1	37.28615653	0	0.14895613
AC009803.1	35.32372724	0	0
AC009803.2	117.7457575	0	0
AC009806.1	64.76016661	0	0
AC009812.1	0	0	0.595824521
AC009812.2	0	0	1.787473564
AC009812.3	10.7933611	0	0.893736782
AC009812.4	0	0	0.14895613
AC009831.1	0	0	1.340605173
AC009831.2	0	0	0.14895613
AC009831.3	0	0	2.383298085
AC009831.4	1.962429291	0	0
AC009852.1	4.906073228	0	0
AC009869.1	307.1201841	0	0
AC009878.2	135.4076211	0	0
AC009879.1	0	0.133039157	0
AC009879.2	0	0.798234943	0.595824521
AC009879.3	61.81652267	0	4.46868391
AC009879.4	6.868502519	0	0
AC009884.1	0.981214646	0	0
AC009899.1	0.981214646	0	0.14895613
AC009901.2	0.981214646	0	0
AC009902.3	35.32372724	0	0
AC009927.1	9.812146456	0.9312741	13.70396399
AC009945.1	0	4.124213872	3.128078737
AC009948.1	0	0	3.277034867
AC009948.2	0	2.394704829	3.574947128
AC009948.3	0	0.532156629	2.085385825
AC009948.4	0	3.991174714	3.425990998
AC009949.1	0	0	1.042692912
AC009950.1	63.77895196	23.2818525	29.9401822
AC009951.4	0	8.780584372	20.85385825
AC009951.5	10.7933611	0	4.170771649
AC009951.6	0	0	0
AC009955.4	41.21101512	0	0
AC009961.2	0	2.128626514	1.489561303
AC009961.3	0	0	0.14895613
AC009961.4	0.981214646	3.991174714	12.51231495
AC009962.1	0.981214646	8.514506058	1.489561303
AC009967.1	43.17344441	0	0
AC009967.2	13.73700504	0	0
AC009970.1	0	3.059900614	1.638517434
AC009971.1	0	8.3814669	0.14895613
AC009974.2	0	0	0.297912261
AC009975.1	14.71821968	0	0
AC009975.2	0	0	0.14895613
AC009977.1	0	2.394704829	0.297912261
AC009987.1	14.71821968	0	0
AC009988.1	0	0	0.14895613
AC009994.1	0	0	0.893736782
AC009996.1	0	0	2.234341955
AC009997.1	0	0	0
AC010082.1	0	0	0.14895613
AC010086.1	15.69943433	0	0
AC010086.3	0	0	0
AC010087.1	0	0	1.191649043
AC010092.1	7.849717165	0	0
AC010095.1	0	0.798234943	1.936429694
AC010099.3	0	0.133039157	0
AC010105.1	5.887287874	0	0
AC010132.1	0	0	0
AC010132.3	2.943643937	2.660783143	1.787473564
AC010132.4	2.943643937	0	2.383298085
AC010145.2	0.981214646	0	0
AC010148.1	108.9148257	0	0
AC010149.1	0	0	2.234341955
AC010157.2	1.962429291	0	0
AC010163.1	80.45960094	0	0
AC010163.3	0.981214646	0	0
AC010168.1	0	2.660783143	0.893736782
AC010168.2	265.909169	0	8.93736782
AC010173.1	108.9148257	3.459018086	24.42880537
AC010175.1	0	0	0.297912261
AC010181.1	175.6374216	0	0
AC010182.1	0	16.36381633	8.490499429
AC010183.1	0.981214646	0	0.14895613
AC010183.2	17.66186362	0	0
AC010184.1	50.04194693	0	0.595824521
AC010186.3	1.962429291	3.592057243	28.59957702
AC010197.1	13.73700504	0	0
AC010197.2	1.962429291	9.844897629	42.45249715
AC010198.2	5.887287874	0	0.297912261
AC010200.1	18.64307827	0.665195786	1.042692912
AC010201.1	0	0	0.297912261
AC010201.2	1.962429291	0	0.14895613
AC010201.3	0	0	0.893736782
AC010203.1	0	0	1.787473564
AC010203.2	0	0	0.297912261
AC010207.1	0	0	0.14895613
AC010226.1	61.81652267	33.12675013	29.79122607
AC010230.1	0	0	0.446868391
[truncated: 40,168 more rows]
