# Supplementary material for: Deep neural network based tissue deconvolution of circulating tumor cell RNA
Source: J Transl Med. 2023 Nov 4;21:783. doi: 10.1186/s12967-023-04663-w (PMC10625696; doi:10.1186/s12967-023-04663-w)
Supplement: Supplementary file 2 — Additional file 2: ctcRNA-seq data from the patient with metastasis tumors. [file 12967_2023_4663_MOESM2_ESM.csv]

gene_name	Brain	Breast	Colon	Kidney	Liver	Lung
5_8S_rRNA	0	0.0449421720084333	0	0	0.0349005032024353	0
5S_rRNA	0.348010441705293	0.0449421720084333	0.121374792858744	0.188774629897899	0.104701509607306	0.174940119454945
7SK	0.174005220852646	0.0449421720084333	0	0.0943873149489497	0.0349005032024353	0
A1BG	0.826524799050071	0.0449421720084333	0	0	2.12893069534855	0
A1BG-AS1	4.82864487866094	0	0.242749585717488	0.660711204642648	0.244303522417047	2.97398203073406
A1CF	0	0.0449421720084333	38.3544345433632	34.5457572713156	268.454670633132	0.0583133731516483
A2M	161.955359308601	1382.73580618347	365.095376919102	911.120751202211	7691.37289575269	4107.71063154841
A2M-AS1	0.565516967771101	3.59537376067466	0.970998342869953	0.943873149489497	1.29131861849011	0.641447104668131
A2ML1	5.7856735933505	0	0.364124378576232	0.0943873149489497	0	0.233253492606593
A2ML1-AS1	0.304509136492131	0	0.121374792858744	0	0	0.0583133731516483
A2ML1-AS2	0.0435013052131616	0	0	0	0	0
A2MP1	0.217506526065808	0.584248236109633	0	0.188774629897899	0.0698010064048706	0.0583133731516483
A3GALT2	0	0.0898843440168666	0	0.188774629897899	0.0349005032024353	0.291566865758242
A4GALT	6.52519578197424	16.1342397510276	5.46186567864349	68.3364160230396	4.57196591951902	11.3127943914198
A4GNT	0	0	0	0.0943873149489497	0.0349005032024353	0.34988023890989
AA06	0.217506526065808	0	0	0	0	0
AAAS	14.0509215838512	19.8194978557191	21.361963543139	18.5943010449431	14.3790073194033	18.6602794085275
AACS	72.4731744851273	44.807345492408	63.7217662508407	50.7803754425349	7.60830969813089	46.8256386407736
AACSP1	0.348010441705293	0.179768688033733	0	1.98213361392794	0	0
AADAC	0	8.26935964955173	0	0	133.56422575572	14.4034031684571
AADACL2	0	0	0	0	0	0
AADACL2-AS1	0	0	0	0	0	0
AADACL3	0	0	0	0	0	0.116626746303297
AADACL4	0	0	0	0.283161944846849	0	0
AADACP1	0	0	0	0.0943873149489497	1.84972666972907	0
AADAT	4.91564748908726	1.57297602029517	1.33512272144619	4.81375306239643	18.5670677036956	2.50747504552088
AAGAB	66.3829917552846	37.1671762509743	73.553124472399	65.9767331493158	32.2829654622526	57.0887923154637
AAK1	262.312870435365	76.2219237263029	130.842026701726	153.190612162145	30.5030397989284	103.447923971024
AAMDC	3.65410963790558	18.6510013834998	9.95273301441702	7.83414714076282	4.8511699451385	5.71471056886153
AAMP	100.618518958043	114.827249481547	106.809817715695	174.616532655557	94.7548661946118	101.290329164413
AANAT	0.478514357344778	0.1348265160253	0	0	0.0349005032024353	0.933013970426373
AAR2	13.180895479588	28.2236840212961	18.0848441359529	23.1248921624927	14.5884103386179	23.0337823949011
AARD	0.391511746918455	0.179768688033733	0.242749585717488	1.98213361392794	0.0349005032024353	5.24820358364835
AARS1	265.401463105499	95.0526937978365	56.6820282650335	162.251794397244	146.931118482253	88.2281335784439
AARS1P1	0	0	0	0	0	0
AARS2	39.847195575256	14.2466685266734	18.0848441359529	30.4871027285108	16.1240324795251	27.9904191127912
AARSD1	0.652519578197424	0.719074752134933	0.121374792858744	0.283161944846849	0.244303522417047	0.34988023890989
AARSD1P1	0.174005220852646	0	0.121374792858744	0	0	0
AASDH	8.70026104263232	7.2806318653662	4.73361692149102	7.17343593612018	3.83905535226788	7.11423152450109
AASDHPPT	37.6286290093848	10.8310634540324	4.61224212863228	20.67082197382	11.866171088828	14.4034031684571
AASS	17.0960129487725	40.4928969795984	3.39849420004484	42.0967424672316	56.1549096527184	31.8391017408
AATBC	5.61166837249785	0.719074752134933	1.33512272144619	0.755098519591598	0.383905535226788	2.62410179182417
AATF	15.9214777080172	21.1228208439637	26.09558046463	19.4437868794836	14.3441068162009	16.0944909898549
AATK	206.631199762518	3.28077855661563	7.52523715724214	4.15304185775379	7.29420516930897	46.7673252676219
ABALON	0	0	0.242749585717488	0.0943873149489497	0.174502516012176	0.0583133731516483
ABAT	379.635890595261	7.77499575745896	50.9774130006725	380.380879244267	564.759942821808	11.7209880034813
ABCA1	76.6057984803776	400.794289971208	67.9698840008967	74.7547534395682	638.679208604566	288.826137220114
ABCA10	3.52360572226609	26.2911706249335	2.67024544289237	3.49233065311114	2.09403019214612	3.67374250855384
ABCA11P	0.0435013052131616	0.494363892092766	0	0	0	0.174940119454945
ABCA12	0.435013052131616	0	0	0.471936574744748	0.104701509607306	0.116626746303297
ABCA13	1.52254568246066	0.4044795480759	0.242749585717488	0.188774629897899	1.43092063129985	1.28289420933626
ABCA17P	5.04615140472675	0.494363892092766	0.242749585717488	0.0943873149489497	0.279204025619482	0.816387224123076
ABCA2	632.030463442025	65.8402819923548	53.8904080292824	138.938127604854	48.6164009609923	49.8579340446593
ABCA3	368.804065597184	41.6164512798092	15.9000978644955	55.4053538750335	3.73435384266057	2226.52121367624
ABCA3P1	0	0	0	0	0	0
ABCA4	1.82705481895279	0.719074752134933	0.242749585717488	3.96426722785589	0.174502516012176	1.74940119454945
ABCA5	34.1050232871187	59.0090718470729	33.4994428290134	31.4309758780002	37.8670459746423	24.3166766042373
ABCA6	3.39310180662661	50.3801748214537	3.76261857862107	3.86987991290694	73.0816537058995	10.8462874062066
ABCA7	15.0079502985408	12.6287503343698	16.9924710002242	19.7269488243305	4.2578613906971	49.0998601936879
ABCA8	8.52625582177968	213.655085728092	9.58860863584079	21.4259204934116	75.5246889300699	36.2126047271736
ABCA9	3.34960050141344	37.8413088311009	1.94199668573991	1.3214224092853	3.49005032024353	6.93929140504615
ABCA9-AS1	0.174005220852646	0.2696530320506	0.121374792858744	0	0.244303522417047	0.233253492606593
ABCB1	11.7888537127668	4.40433285682646	137.032141137522	202.932727140242	55.6663026078843	15.6862973777934
ABCB10	11.2233367449957	11.9995599262517	31.1933217646972	16.2346181712193	24.9538597897412	20.0014869910154
ABCB10P1	0	0	0	0	0	0
ABCB10P3	0	0	0	0	0	0.0583133731516483
ABCB10P4	0	0	0	0	0	0
ABCB11	0.0870026104263232	3.01112552456503	3.51986899290358	0	67.7418767159269	0
ABCB4	0.304509136492131	2.65158814849757	1.57787230716367	1.5101970391832	125.921015554386	0.0583133731516483
ABCB5	0.0435013052131616	1.6179181923036	1.21374792858744	0	0	0.0583133731516483
ABCB6	3.91511746918455	4.08973765276743	0.970998342869953	2.64284481857059	2.72223924978995	0.991327343578021
ABCB7	10.8753263032904	20.0891508877697	16.2642222430717	24.5407018867269	17.8690576396469	17.3190718260395
ABCB8	33.5395063193476	21.9317799401155	18.0848441359529	34.9233065311114	19.6489833029711	29.2149999489758
ABCB9	41.0652321212246	5.03352326494453	7.76798674295963	12.2703509433635	0.488607044834094	7.52242513656263
ABCC1	10.7013210824378	18.2914640074324	23.5467098145964	24.2575399418801	5.30487648677016	49.6829939252044
ABCC10	17.2700181696252	16.7184879871372	21.6047131288565	12.9310621480061	4.36256290030441	30.4978941583121
ABCC11	0.739522188623747	0.179768688033733	0.242749585717488	0	5.23507548036529	0
ABCC12	2.30556917629757	0.0449421720084333	0	0	0	0.0583133731516483
ABCC13	0	0	10.1954826001345	0.0943873149489497	0	2.39084829921758
ABCC2	0.217506526065808	0.0449421720084333	0.364124378576232	60.030332307532	231.076231703324	0.758073850971428
ABCC3	0.304509136492131	1.52803384828673	380.631350405022	18.5943010449431	187.380801693875	41.5191216839736
ABCC4	4.21962660567668	4.40433285682646	13.4726020073206	78.6246333524751	1.71012465691933	47.6420258648967
ABCC5	87.220116952389	13.2579407424878	30.9505721789798	36.3391162553456	4.46726440991172	19.9431736178637
ABCC5-AS1	0	0	0.242749585717488	0.283161944846849	0	0
ABCC6	0.435013052131616	25.931633248866	6.19011443579595	80.8899289112499	183.367243825595	28.4569260980044
ABCC6P1	0.435013052131616	1.4830916762783	2.67024544289237	7.26782325106913	7.67811070453576	1.8077145677011
ABCC6P2	0	0	0.364124378576232	0.377549259795799	0.174502516012176	0.233253492606593
ABCC8	48.6344592283147	0.5393060641012	2.67024544289237	0.0943873149489497	0	2.68241516497582
ABCC9	25.0567518027811	152.938211344699	8.2534859143946	11.0433158490271	88.7868801469953	39.1865867579077
ABCD1	6.3511905611216	30.8752721697937	24.7604577431838	20.2932727140242	10.8191559927549	28.8068063369143
ABCD1P2	0	0	0	0	0	0
ABCD1P3	0	0	0	0	0	0
ABCD1P4	0	0.0449421720084333	0	0	0	0
ABCD1P5	0	0	0	0	0	0
ABCD2	14.1379241942775	67.7727953887174	1.45649751430493	2.45407018867269	0.0698010064048706	2.09928143345934
ABCD3	25.7527726861917	19.9992665437528	103.047199137074	73.4333310302829	59.9241639985814	57.205419061767
ABCD4	25.7527726861917	47.1443384368465	45.3941725291703	64.2777614802347	44.1142360478782	38.7200797726945
ABCE1	15.7039711819513	14.2466685266734	10.1954826001345	15.8570689114235	26.1055763954216	19.7099201252571
ABCF1	47.8514357344778	45.121940696467	57.0461526436097	73.3389437153339	44.5330420863074	46.2425049092571
ABCF2	14.9209476881144	7.1458053493409	8.2534859143946	9.24995686499707	4.60686642272146	6.64772453928791
ABCF2-H2BK1	0	0	0	0	0	0
ABCF2P1	0.609018272984263	0.8089590961518	0	0.0943873149489497	0.0349005032024353	0
ABCF2P2	0.217506526065808	0	0	0	0	0
ABCF3	93.7453127343633	50.8295965415381	75.4951211581389	106.563278577364	57.8999348128401	78.6647403815736
ABCG1	81.9999603268096	77.3454780265137	61.7797695651008	47.8543686791175	12.9131861849011	319.615598244184
ABCG2	10.8318249980772	2.1572242564048	103.775447894226	6.60711204642648	19.3348787741491	7.52242513656263
ABCG4	18.0965429686752	0.0449421720084333	0	0	0.523507548036529	0.233253492606593
ABCG5	0.391511746918455	0.359537376067467	0	0.377549259795799	13.7856987649619	0
ABCG8	1.78355351373963	1.0786121282024	0.485499171434977	0.660711204642648	48.4767989481826	0.233253492606593
ABHD1	3.26259789098712	3.2358363846072	1.0923731357287	1.69897166908109	3.52495082344596	1.45783432879121
ABHD10	26.5792974852418	15.3702228268842	14.0794759716143	56.1604523946251	20.6959983990441	18.7185927816791
ABHD11	4.52413574216881	2.87629900853973	29.7368242503923	11.232090478925	2.30343321136073	8.16387224123076
ABHD11-AS1	0	0	13.2298524216031	0.0943873149489497	0	3.96530937431208
ABHD12	122.064662428132	40.4030126355816	90.9097198511994	58.8976845281446	18.4972666972907	91.1438022360263
ABHD12B	3.61060833269241	3.32572072862406	2.54887065003363	0.377549259795799	0.0349005032024353	0.69976047781978
ABHD13	14.3119294151302	14.4264372147071	11.0451061501457	8.30608371550757	13.9602012809741	20.1764271104703
ABHD14A	6.78620361325321	5.88742453310476	1.0923731357287	5.47446426703908	1.50072163770472	1.74940119454945
ABHD14A-ACY1	0.0870026104263232	0	0	0.377549259795799	0.104701509607306	0
ABHD14B	3.91511746918455	34.9650098225611	24.3963333646076	44.0788760811595	33.3299805583257	20.2930538567736
ABHD15	6.13368403505579	74.8736585660499	22.9398358503026	28.0330325398381	21.6034114823074	25.1330638283604
ABHD15-AS1	0.0870026104263232	0	0.121374792858744	0.0943873149489497	0	0.466506985213186
ABHD16A	0	0	0	0	0	0
ABHD16B	0	0	0	0	0	0
ABHD17A	43.9798195705064	36.6728123588816	22.0902123002914	19.1606249346368	14.4837088290106	24.8414969626022
ABHD17AP1	0.217506526065808	0.0898843440168666	0.121374792858744	0	0.0698010064048706	0.116626746303297
ABHD17AP3	0.0870026104263232	0.0449421720084333	0	0	0.0349005032024353	0
ABHD17AP4	0.0435013052131616	0.0449421720084333	0	0	0.139602012809741	0.0583133731516483
ABHD17AP5	0.130503915639485	0.0898843440168666	0	0	0.0698010064048706	0
ABHD17AP6	0.783023493836909	0.0898843440168666	0	0.188774629897899	0	0
ABHD17AP7	0	0	0	0	0	0
ABHD17AP8	0	0	0	0	0	0
ABHD17AP9	0	0	0	0	0	0
ABHD17B	15.3124594350329	8.6288970256192	16.142847450213	13.9693226124446	6.6310956084627	10.8462874062066
ABHD17C	22.2291669639256	4.53915937285176	236.073972110257	19.6325615093815	4.08335887468493	23.5002893801143
ABHD18	7.87373624358225	5.70765584507103	12.5016036644506	10.4769919593334	12.7386836688889	10.4964071672967
ABHD2	226.554797550146	47.503875812914	184.61105993815	124.119319157869	339.896000688517	339.792025354655
ABHD3	2.0445613450186	9.61762480980473	72.7035009223877	6.70149936137543	11.9359720952329	12.7123153470593
ABHD4	30.2334071231473	49.9756952733778	51.5842869649663	54.5558680404929	21.1846054438782	46.1258781629538
ABHD5	7.4822244966638	37.8413088311009	21.6047131288565	8.21169640055862	13.227290713723	20.2930538567736
ABHD6	25.0132504975679	20.223977403795	25.0032073289013	36.0559543104988	53.8863769445601	12.0125548692396
ABHD8	57.0302111344549	4.13467982477586	4.00536816433856	8.87240760520127	11.2030615279817	15.8612374972483
ABI1	84.9580490813047	43.0546007840791	100.376953694181	59.6527830477362	26.5941834402557	70.4425547671912
ABI1P1	0.0870026104263232	0	0	0.0943873149489497	0	0
ABI2	269.708092321602	18.4712326954661	12.9871028358856	40.4921581130994	7.74791171094063	32.830429084378
ABI3	5.56816706728469	12.3141551303107	9.83135822155828	11.9871889985166	7.53850869172602	33.1219959501362
ABI3BP	3.30609919620028	41.1670295597249	33.6208176218721	32.5636236573876	3.03634377861187	76.5654589481142
ABITRAM	10.2663080303061	4.76387023289393	13.7153515930381	6.22956278663068	5.86328453800913	8.74700597274724
ABITRAMP1	0	0	0	0	0	0
ABL1	71.864156212143	89.9742283608835	137.760389894675	89.5735618865533	27.9553030651507	106.130339136
ABL2	75.8662762917539	32.1336529860298	26.4597048432062	38.6044118141204	14.5186093322131	43.0352693859164
ABLIM1	275.232758083674	227.901754254765	195.049292124002	216.430113177942	92.6608360024657	172.957464767789
ABLIM2	172.221667338907	1.57297602029517	14.8077247287668	22.2754063279521	0.872512580060882	6.47278441983296
ABLIM3	64.7734434623977	323.044332396619	13.8367263858968	58.6145225832978	307.368731703847	26.532584784
ABO	0.348010441705293	0.359537376067467	26.7024544289237	6.32395010157963	0.0349005032024353	2.27422155291428
ABR	745.525368743164	33.706629006325	254.522940624786	82.1169640055862	12.0755741080426	117.44313352742
ABR-AS1	0.0435013052131616	0	0	0	0	0
ABRA	0	0.2696530320506	0.121374792858744	0	0.383905535226788	0.408193612061538
ABRACL	5.17665532036623	6.24696190917223	35.0773151361771	14.6300338170872	5.4444784995799	19.3600398863472
ABRAXAS1	1.91405742937911	5.16834978096983	1.82062189288116	4.15304185775379	1.36111962489498	5.3065169568
ABRAXAS2	15.0949529089671	19.8194978557191	13.1084776287444	15.6682942815256	9.84194190308675	11.0795408988132
ABT1	15.0514516037539	31.4595204059033	34.7131907576008	23.4080541073395	33.8534881063622	40.7610478330022
ABT1P1	0.0435013052131616	0	0	0	0	0
ABTB1	25.0567518027811	30.0213709016335	8.13211112153586	15.5739069665767	16.3683360019421	28.8068063369143
ABTB2	34.8880467809556	1.70780253632047	46.486545664899	54.2727060956461	33.7487865967549	15.8029241240967
ABTB3	15.9214777080172	0.8089590961518	1.82062189288116	26.1452862408591	0.558408051238964	6.58941116613626
ACAA1	29.1893757980314	41.796219967843	86.0547281368496	279.669614193738	271.944720953376	64.7278441983296
ACAA2	15.877976402804	88.4012523405883	256.464937310526	156.022231610614	258.926833258867	36.1542913540219
ACAA2P1	0.0870026104263232	0.0898843440168666	0.364124378576232	0.471936574744748	0.523507548036529	0
ACACA	130.286409113419	112.804851741168	37.6261857862107	29.0712930042765	25.7216708601948	119.425788214576
ACACB	46.7204017989356	1887.84087738625	142.129882437589	109.111736080986	338.779184586039	40.0612873551824
ACAD10	15.877976402804	23.7744089924612	31.314696557556	83.0608371550757	38.0764489938569	21.6342614392615
ACAD11	1.52254568246066	6.3368462531891	1.94199668573991	39.0763483888652	13.1574897073181	2.44916167236923
ACAD8	26.3617909591759	13.9320733226143	16.8710962073654	47.8543686791175	13.6111962489498	11.2544810182681
ACAD9	31.4079423639027	48.3577770810742	32.8925688647197	46.5329462698322	29.909731244487	33.5885029353494
ACAD9-DT	0.391511746918455	0.179768688033733	0.485499171434977	0.0943873149489497	0.349005032024353	0.34988023890989
ACADL	1.21803654596853	32.8527277381648	0	17.1784913207088	18.043560155659	24.5499300968439
ACADM	25.7962739914048	78.6038588427499	81.0783616296411	109.961221915526	115.869670632085	29.0983732026725
ACADS	10.1793054198798	95.5470576899292	117.126675108688	57.0099382291656	149.304352700018	26.2993312913934
ACADSB	26.4922948748154	27.2349562371106	30.7078225932623	195.287354629377	388.547302152712	45.0762374462241
ACADVL	125.196756403479	441.691666498883	533.927713785615	559.622390332323	455.765671320602	315.475348750417
ACAN	11.5278458814878	0	0.485499171434977	7.45659788096702	0.0698010064048706	0.583133731516483
ACAP1	1.08753263032904	1.52803384828673	2.91299502860986	0	2.54773673377778	15.1031636462769
ACAP2	51.3750414567439	69.1660027209789	99.6487049370289	42.0023551522826	28.1996065875677	85.7789719060746
ACAP2-IT1	1.91405742937911	0.9437856121771	0.121374792858744	0	0	0.174940119454945
ACAP3	162.129364529453	17.3926205672637	22.6970862645852	23.6912160521864	17.3804505948128	32.2472953528615
ACAT1	13.4419033108669	34.5155881024768	52.0697861364012	178.203250623617	154.434726670776	21.9258283050198
ACAT2	12.919887648309	4.1796219967843	35.8055638933295	11.8928016835677	40.170479186003	18.1354590501626
ACBD3	43.7623130444406	56.4473680425923	69.9118806866366	47.4768194193217	59.2959549409375	77.6734130379955
ACBD3-AS1	0.217506526065808	0	0	0.0943873149489497	0	0.116626746303297
ACBD4	10.9188276085036	17.4825049112806	18.3275937216704	31.5253631929492	38.6697575482983	16.2111177361582
ACBD5	58.8137646481945	36.1335062947804	63.8431410436994	75.6042392741087	41.3919967980882	35.4545308762022
ACBD6	12.7893837326695	7.05592100532403	10.5596069787107	14.4412591871893	3.59475182985083	13.5287025711824
ACBD7	186.229087617545	0	1.21374792858744	1.03826046443845	0	0.0583133731516483
ACCS	4.74164226823462	11.8647334102264	2.54887065003363	6.98466130622228	2.93164226900456	8.39712573383735
ACCSL	0	0	0	0	0	0
ACD	17.1830155591988	10.5164682499734	10.8023565644282	15.1019703918319	2.79204025619482	14.6949700342154
ACE	4.65463965780829	25.3473850127564	63.114892286547	71.4511974163549	3.38534881063622	96.0421255807648
ACE2	0.0435013052131616	0.314595204059033	7.52523715724214	16.5177801160662	0.698010064048706	1.04964071672967
ACE3P	0	0	0	0	0	0
ACER1	0.174005220852646	0	0.121374792858744	0.660711204642648	0.174502516012176	0.116626746303297
ACER2	4.65463965780829	18.3364061794408	11.1664809430045	2.26529555877479	2.09403019214612	2.15759480661099
ACER2P1	0	0	0	0	0	0
ACER3	11.7453524075536	12.9433455384288	20.876464371704	5.56885158198803	1.81482616652663	19.0101596474373
ACHE	33.6265089297739	0.8089590961518	83.2631079010985	3.11478139331534	0.0349005032024353	7.17254489765274
ACIN1	130.460414334272	131.590679640693	171.98808148084	126.950938606337	80.0617543463865	136.978113533222
ACKR1	15.6604698767382	69.390713581021	12.9871028358856	0.755098519591598	0.383905535226788	27.2906586349714
ACKR2	1.87055612416595	2.2920507724301	13.1084776287444	4.53059111754959	10.9936585087671	2.56578841867253
ACKR3	15.2689581298197	56.941731934685	13.8367263858968	11.1377031639761	24.1162477128828	14.1118363026989
ACKR4	0.0435013052131616	0.224710860042167	0.364124378576232	0.188774629897899	0.0698010064048706	1.5744610750945
ACKR4P1	0.391511746918455	0	0	0	0	0
ACLY	128.459354294466	150.196738852184	172.230831066558	259.848278054458	60.0637660113911	170.741556588026
ACMSD	0.739522188623747	0	0.364124378576232	76.6424997385472	56.60861619435	0.408193612061538
ACNATP	0	0	0	0	0.314104528821918	0
ACO1	32.7999841307239	273.742769703367	86.6616021011433	247.389152481197	112.554122827854	78.0816066500571
ACO2	331.566948334718	197.116366428989	342.034166275941	476.939102437043	98.7335235596894	119.484101587727
ACOD1	0	0	0	0	0	0.291566865758242
ACOT1	4.48063443695565	26.4259971409588	3.64124378576232	14.2524845572914	13.47159423614	2.44916167236923
ACOT11	9.39628192604291	0.8089590961518	53.0407844792712	56.9155509142167	0.279204025619482	8.455439106989
ACOT12	0.348010441705293	0.2696530320506	0	7.83414714076282	85.2619293235494	0.0583133731516483
ACOT13	21.4896447753018	28.5832213973636	35.562814307612	50.1196642378923	45.2310521503561	24.4916167236923
ACOT2	17.6615299165436	167.634301591456	20.876464371704	75.132302699364	84.3545162402861	45.601057804589
ACOT4	0.217506526065808	0.988727784185533	0.728248757152465	1.79335898403004	2.16383119855099	0.933013970426373
ACOT6	2.30556917629757	0.584248236109633	0.121374792858744	2.54845750362164	0.418806038429223	0
ACOT7	86.8286052054706	4.8537545769108	35.8055638933295	53.8007695209013	7.53850869172602	17.7855788112527
ACOT8	22.9686891525493	5.9323667051132	25.610081293195	22.2754063279521	11.866171088828	11.8959281229363
ACOT9	14.6164385516223	21.2127051879805	20.876464371704	17.1784913207088	4.60686642272146	30.9060877703736
ACOX1	85.0015503865178	194.599604796516	336.086801425863	173.011948301425	272.991736049449	89.5693411609318
ACOX2	6.61219839240057	20.8981099839215	17.7207197573766	91.7444701303791	138.171092178441	6.82266465874285
ACOX3	21.5766473857282	13.2129985704794	28.1589519432286	24.7294765166248	25.6867703569924	17.7855788112527
ACOXL	4.306629216103	5.07846543695296	1.33512272144619	2.45407018867269	1.98932868253881	28.6318662174593
ACOXL-AS1	1.26153785118169	0.359537376067467	0.485499171434977	0.283161944846849	0	3.32386226964395
ACP1	49.2869788065121	39.0098053033201	57.0461526436097	84.2878722494121	70.6735189849314	70.0343611551296
ACP2	29.6678901553762	40.9872608716912	49.5209154863676	52.0074105368713	47.5344853617169	58.7215667637098
ACP3	0.565516967771101	1.84262905234577	28.5230763218049	85.8924566035442	1.64032365051446	46.8839520139252
ACP4	0.696020883410586	0.224710860042167	0.485499171434977	0	0.0698010064048706	0.174940119454945
ACP5	0.478514357344778	9.66256698181316	15.2932239002018	107.507151726854	18.4623661940883	263.401506525995
ACP6	7.43872319145064	8.85360788566136	7.52523715724214	14.6300338170872	2.58263723698021	7.93061874862417
ACP7	0.522015662557939	0.0449421720084333	0	0.283161944846849	0.0349005032024353	0.524820358364835
ACR	0	0	0	0	0.139602012809741	0.0583133731516483
ACRBP	0.696020883410586	4.08973765276743	1.45649751430493	1.41580972423425	1.15171660568036	3.20723552334066
ACRP1	0	0	0.242749585717488	0	0	0
ACRV1	0.435013052131616	0	0	0	0.0349005032024353	0
ACSBG1	103.489605102111	0.853901268160233	0.364124378576232	0.188774629897899	0	0.0583133731516483
ACSBG2	0.478514357344778	0	0.121374792858744	1.3214224092853	0	0.0583133731516483
ACSF2	18.1835455791016	68.6266966568777	64.9355141794281	385.100244991715	42.3692108877564	47.7003392380483
ACSF3	16.965509033133	15.864586718977	36.1696882719058	35.9615669955498	21.0799039342709	25.1913772015121
ACSL1	28.2758483885551	1964.78187586469	55.2255307507286	422.760783656346	2183.16607732514	345.681676042971
ACSL3	138.986670156051	67.3233736686331	79.6218641153362	66.4486697240606	59.8543629921765	78.9563072473318
ACSL3-AS1	0	0	0	0	0	0
ACSL4	74.2567279988669	100.850233986924	27.0665788074999	247.200377851299	25.6169693505875	318.216077288545
ACSL5	12.5283759013905	48.6274301131248	517.906241128261	12.8366748330572	261.230266470228	116.918313169055
ACSL6	34.4095324236108	0	0.242749585717488	2.54845750362164	1.67522415371689	0.758073850971428
ACSL6-AS1	0.783023493836909	0	0	0	0	0
ACSM1	0	0.1348265160253	0.849623550011209	3.96426722785589	0.802711573656011	1.74940119454945
ACSM2A	0	0.5393060641012	0	321.766356660969	334.277019672925	0.0583133731516483
ACSM2B	0	1.03366995619397	0	270.797206588537	290.302385637857	0.0583133731516483
ACSM3	0.0870026104263232	0	7.52523715724214	40.4921581130994	47.0109778136803	5.59808382255824
ACSM4	0.130503915639485	0.0449421720084333	0	0	0	0
ACSM5	1.74005220852646	74.6040055339993	0.606873964293721	36.4335035702946	216.662323880718	3.4988023890989
ACSM5P1	0.0435013052131616	0.0898843440168666	0	0.849485834540547	0.558408051238964	0
ACSM6	0.565516967771101	0	0.121374792858744	0.0943873149489497	0	0.408193612061538
ACSS1	98.1824458661058	22.605912520242	60.3232720507958	212.749007894933	82.5745905769619	106.83009961382
ACSS2	35.1925559174478	372.660490293929	439.862249320089	178.108863308668	82.9933966153911	164.793592526558
ACSS3	49.2869788065121	186.644840351024	3.51986899290358	108.451024876343	73.1863552155068	52.0738422244219
ACTA1	0.435013052131616	0	0	0	0	0.408193612061538
ACTA2	9.57028714689556	54.0654329261453	373.712987212073	54.0839314657482	10.7493549863501	82.1635427706725
ACTA2-AS1	3.30609919620028	0	2.42749585717488	0.188774629897899	0	0.583133731516483
ACTB	2790.69573203474	2596.93846733531	11003.1104718166	2560.35030530521	2616.03701854494	6057.47657624692
ACTBL2	0.0435013052131616	0.584248236109633	0	0.0943873149489497	0	0.116626746303297
ACTBP1	0.0435013052131616	0.0449421720084333	0	0	0.0698010064048706	0.291566865758242
ACTBP11	1.60954829288698	0.898843440168666	4.24811775005604	1.1326477793874	0.872512580060882	2.09928143345934
ACTBP12	0.130503915639485	0	0	0	0	0
ACTBP14	0.0870026104263232	0	0.121374792858744	0	0.0349005032024353	0.174940119454945
ACTBP15	0.217506526065808	0.0898843440168666	0.485499171434977	0	0.0698010064048706	0.466506985213186
ACTBP2	0.739522188623747	0.719074752134933	2.54887065003363	0.755098519591598	0.349005032024353	1.5744610750945
ACTBP4	0.696020883410586	0.224710860042167	1.69924710002242	0.0943873149489497	0.0349005032024353	1.34120758248791
ACTBP6	0.26100783127897	0.0449421720084333	0.242749585717488	0.377549259795799	0.0349005032024353	0.583133731516483
ACTBP7	1.82705481895279	0.0898843440168666	0.485499171434977	0	0.0698010064048706	0
ACTBP8	0.0870026104263232	0	0.485499171434977	0.0943873149489497	0.139602012809741	0.408193612061538
ACTBP9	0.565516967771101	0.179768688033733	0.728248757152465	0.377549259795799	0.244303522417047	1.04964071672967
ACTC1	0.913527409476394	0	1.69924710002242	1.1326477793874	0.244303522417047	0.408193612061538
ACTE1P	0.130503915639485	0	0.121374792858744	0.0943873149489497	0	0.0583133731516483
ACTG1	1260.97233421392	644.425804428925	2909.59653440981	1084.79341070828	823.302870545448	1662.16438831458
ACTG1P1	1.26153785118169	1.79768688033733	0.121374792858744	0.943873149489497	0	0.69976047781978
ACTG1P10	0.565516967771101	0.8089590961518	0.242749585717488	0.0943873149489497	0	0.408193612061538
ACTG1P11	0	0	0	0	0	0
ACTG1P12	1.87055612416595	0.0449421720084333	0	0.0943873149489497	0	0.174940119454945
ACTG1P13	0	0	0	0	0	0
ACTG1P14	0.913527409476394	0.0449421720084333	0.242749585717488	0.377549259795799	0.209403019214612	0.874700597274724
ACTG1P15	0.130503915639485	0	0	0	0.0698010064048706	0.0583133731516483
ACTG1P16	0.0435013052131616	0.0449421720084333	0	0	0.0349005032024353	0.233253492606593
ACTG1P17	0.0870026104263232	0.0449421720084333	0.242749585717488	0	0.0349005032024353	0
ACTG1P18	2.13156395544492	0	0.121374792858744	0.0943873149489497	0	0
ACTG1P19	0.130503915639485	0.0898843440168666	0.242749585717488	0.188774629897899	0.0349005032024353	0.34988023890989
ACTG1P2	0	0	0	0	0	0
ACTG1P20	0.130503915639485	0	0.242749585717488	0.283161944846849	0.104701509607306	0.583133731516483
ACTG1P21	0	0.0449421720084333	0	0	0.0349005032024353	0.116626746303297
ACTG1P22	0	0	0.121374792858744	0	0	0.233253492606593
ACTG1P23	0.130503915639485	0	0.242749585717488	0.283161944846849	0.0698010064048706	0.116626746303297
ACTG1P24	0.0435013052131616	0	0	0	0.0698010064048706	0.174940119454945
ACTG1P25	2.0445613450186	0.0449421720084333	1.45649751430493	11.326477793874	0.0349005032024353	1.39952095563956
ACTG1P3	0.478514357344778	0.1348265160253	0.849623550011209	0.188774629897899	0	1.74940119454945
ACTG1P4	0	0	0	0	0	0
ACTG1P9	0.478514357344778	0	0.242749585717488	0.0943873149489497	0.0698010064048706	0.0583133731516483
ACTG2	0.652519578197424	1.25838081623613	1418.14307976157	0.0943873149489497	0.0349005032024353	18.8935329011341
ACTL10	1.74005220852646	0.584248236109633	1.21374792858744	0.849485834540547	0.104701509607306	1.16626746303297
ACTL11P	0.0435013052131616	0	0	0	0	0.0583133731516483
ACTL6A	4.00212007961087	7.2806318653662	20.5123399931278	14.6300338170872	7.74791171094063	14.8115967805187
ACTL6B	55.8121745884864	0	0.121374792858744	0	0	0
ACTL7A	0.0435013052131616	0.0449421720084333	0.364124378576232	0	0	0
ACTL7B	0.0435013052131616	0	0	0	0	0.0583133731516483
ACTL8	0.130503915639485	0	0.121374792858744	0.0943873149489497	0	0.0583133731516483
ACTL9	0	0	0	0	0	0
ACTN1	217.8110352023	171.724039244224	301.859109839697	50.0252769229433	156.563657366125	194.241845968141
ACTN1-DT	0	0	0.121374792858744	0	0	0.116626746303297
ACTN2	72.7776836216194	0.4044795480759	0	0.377549259795799	0.0349005032024353	2.68241516497582
ACTN3	0.217506526065808	0	0.121374792858744	0.283161944846849	0.0349005032024353	0.291566865758242
ACTN4	188.186646352137	264.754335301681	1372.99165681811	1000.31676382897	151.712487420986	575.203112767859
ACTN4P1	0.0870026104263232	0.1348265160253	0.242749585717488	0.471936574744748	0	0.174940119454945
ACTN4P2	0.0435013052131616	0	0.121374792858744	0.0943873149489497	0	0
ACTP1	0.0435013052131616	0	0	0	0	0
ACTR10	18.0095403582489	16.8982566751709	17.8420945502354	17.2728786356578	6.59619510526027	11.4294211377231
ACTR1A	132.069962627159	50.0206374453863	78.28674139389	67.581317503448	36.8549313817717	83.9712573383735
ACTR1AP1	0	0	0	0.0943873149489497	0	0
ACTR1B	96.1378845210872	67.2784314966247	37.8689353719282	76.5481124235982	39.2281655995373	71.1423152450109
ACTR2	126.806304696366	114.198059073429	261.562678610594	80.8899289112499	90.9158108423439	184.386885905512
ACTR3	49.5914879430042	53.211531657985	145.407001844775	52.573734426565	35.4589112536742	112.13661657062
ACTR3-AS1	0.26100783127897	0.2696530320506	0.364124378576232	0.0943873149489497	0	1.04964071672967
ACTR3B	48.9389683648068	2.5617038044807	3.64124378576232	6.98466130622228	5.68878202199695	3.67374250855384
ACTR3BP1	0	0	0	0	0	0
ACTR3BP2	0	0	0	0	0	0
ACTR3BP3	0	0	0	0	0	0
ACTR3BP4	0.0435013052131616	0	0	0	0	0
ACTR3BP5	0	0	0	0	0	0
ACTR3BP6	0	0	0	0	0	0
ACTR3BP7	0	0	0	0	0	0
ACTR3C	2.00106003980543	0.853901268160233	6.67561360723093	10.5713792742824	7.53850869172602	9.09688621165713
ACTR3P2	0	0	0	0	0	0.0583133731516483
ACTR3P3	0	0	0	0	0	0
ACTR5	8.91776756869813	6.6064992852397	7.03973798580716	7.83414714076282	3.97865736507762	7.17254489765274
ACTR6	6.96020883410586	4.26950634080116	6.3114892286547	8.40047103045652	3.97865736507762	8.51375248014065
ACTR6P1	0	0	0	0	0	0
ACTR8	18.8795664625121	8.26935964955173	17.5993449645179	19.4437868794836	4.95587145474581	12.9455688396659
ACTRT1	0	0	0	0	0	0
ACTRT1P1	0	0	0	0	0	0.0583133731516483
ACTRT2	0	0	0	0	0	0
ACTRT3	2.6100783127897	2.11228208439637	0.849623550011209	2.92600676341744	2.23363220495586	0.816387224123076
ACVR1	15.5734672663119	32.2684795020551	18.6917181002466	32.8467856022345	16.4730375115495	25.8328243061802
ACVR1B	116.235487529568	36.3132749828141	125.258786230224	173.48388487617	77.1999130837868	28.2236726053978
ACVR1C	11.0058302189299	155.544857321188	15.9000978644955	1.98213361392794	2.16383119855099	1.39952095563956
ACVR2A	11.2233367449957	14.8758589347914	13.4726020073206	8.87240760520127	7.64321020133333	9.79664668947691
ACVR2B	42.6312791088984	13.7523046345806	8.98173467154707	21.0483712336158	24.9189592865388	14.1701496758505
ACVR2B-AS1	1.04403132511588	0.179768688033733	1.33512272144619	2.64284481857059	0.488607044834094	0.233253492606593
ACVRL1	14.1814254994907	49.3914470372682	128.171781258834	40.5865454280484	5.40957799637747	109.337574659341
ACY1	0.0435013052131616	0.449421720084333	0.364124378576232	1.79335898403004	0.872512580060882	0.583133731516483
ACY3	0.304509136492131	0.0449421720084333	7.88936153581837	54.0839314657482	8.55062328459664	0.174940119454945
ACYP1	2.91458744928183	0.5393060641012	2.18474627145739	0.566323889693698	0.0349005032024353	1.10795408988132
ACYP2	17.0090103383462	11.1906008300999	3.76261857862107	7.26782325106913	3.45514981704109	6.35615767352967
ADA	5.4376631516452	9.57268263779629	3.51986899290358	1.3214224092853	0.977214089668188	6.58941116613626
ADA2	11.8758563231931	16.8083723311541	16.5069718287892	37.0942147749372	13.7856987649619	171.499630438998
ADAD1	0	0	0	0	0	0.0583133731516483
ADAD1P2	0	0	0.121374792858744	0	0	0
ADAD2	0.304509136492131	0	0.121374792858744	0	0	0
ADAL	4.08912269003719	4.76387023289393	2.67024544289237	6.04078815673278	4.81626944193607	1.74940119454945
ADAM10	36.1495846321373	26.4259971409588	111.300685051468	48.703854513658	26.6639844466606	88.9862074294153
ADAM11	115.930978393076	1.0786121282024	0.728248757152465	0.943873149489497	0.0698010064048706	0.34988023890989
ADAM12	6.61219839240057	46.1106684806526	2.18474627145739	1.88774629897899	1.11681610247793	4.84000997158681
ADAM15	43.1967960766695	121.253980078753	140.673384923284	44.6451999708532	24.8491582801339	126.365079619622
ADAM17	20.8806265023176	27.7293201292034	24.1535837788901	15.6682942815256	10.6097529735403	57.6136126738285
ADAM18	0	0	0	0	0	0
ADAM19	20.6631199762518	7.73005358545053	30.1009486289686	2.73723213351954	39.2630661027397	63.3283232426901
ADAM1A	0	0	0	0	0	0
ADAM1B	0.478514357344778	0.0898843440168666	0.121374792858744	0.471936574744748	0.104701509607306	0.34988023890989
ADAM2	0	0	0	0	0	0
ADAM20	2.65357961800286	0.359537376067467	0.121374792858744	0.943873149489497	0	0.34988023890989
ADAM20P1	1.26153785118169	0	0.242749585717488	0	0	0.524820358364835
ADAM20P2	0	0	0	0	0	0
ADAM20P3	0	0	0	0	0	0
ADAM21	1.26153785118169	0.449421720084333	0.364124378576232	0.283161944846849	0	0
ADAM21P1	0.174005220852646	0.0449421720084333	0	0	0	0
ADAM22	98.9654693599427	13.2579407424878	9.10310946440581	15.2907450217298	0.104701509607306	3.61542913540219
ADAM23	169.829095552183	3.2358363846072	4.73361692149102	2.73723213351954	0.66310956084627	1.8077145677011
ADAM24P	0	0	0	0	0	0
ADAM28	2.13156395544492	1.79768688033733	9.10310946440581	5.47446426703908	0.453706541631659	4.08193612061538
ADAM29	0.435013052131616	0.0449421720084333	0	0.0943873149489497	0.0349005032024353	0.0583133731516483
ADAM30	0.0435013052131616	0	0	0	0.0349005032024353	0
ADAM32	1.78355351373963	1.93251339636263	0.728248757152465	0.471936574744748	0.349005032024353	0.816387224123076
ADAM33	2.74058222842918	15.9544710629938	9.70998342869953	0	0.139602012809741	4.49012973267692
ADAM3A	0	0	0	0	0	0
ADAM3B	0	0	0	0	0	0
ADAM5	0.0870026104263232	0	0	0	0	0
ADAM6	0	0	0	0	0	0
ADAM7	0.174005220852646	0	0	0.377549259795799	0	0
ADAM7-AS1	1.17453524075536	0	0.121374792858744	0.0943873149489497	0	0
ADAM7-AS2	0	0	0	0	0	0
ADAM8	1.26153785118169	4.3144485128096	6.06873964293721	1.5101970391832	17.240848582003	38.7200797726945
ADAM9	38.3681511980086	59.9977996312585	127.807656880258	92.9715052247154	10.1560464319087	97.5582732827076
ADAMDEC1	0	0	35.8055638933295	0.0943873149489497	0.0349005032024353	1.74940119454945
ADAMTS1	37.0631120416137	230.193805027195	80.9569868367824	58.142586008553	177.050252745954	190.276536593828
ADAMTS10	25.8832766018312	12.9433455384288	4.24811775005604	5.28568963714118	3.35044830743379	7.17254489765274
ADAMTS12	0.174005220852646	38.5154414112273	1.21374792858744	0.849485834540547	0.977214089668188	3.09060877703736
ADAMTS13	2.91458744928183	0.179768688033733	0.728248757152465	2.07652092887689	14.3790073194033	0.641447104668131
ADAMTS14	1.6965509033133	0.9437856121771	1.33512272144619	0.0943873149489497	0.453706541631659	0.69976047781978
ADAMTS15	1.26153785118169	141.477957482548	14.2008507644731	47.4768194193217	1.39602012809741	13.2954490785758
ADAMTS16	9.96179889381401	6.65144145724813	2.67024544289237	40.7753200579463	0.558408051238964	0
ADAMTS16-DT	2.2620678710844	0.179768688033733	0	3.30355602321324	0	0
ADAMTS17	8.74376234784548	2.87629900853973	6.67561360723093	11.7984143686187	28.1298055811628	7.23085827080439
ADAMTS18	3.08859267013448	10.786121282024	0	1.03826046443845	0	0.174940119454945
ADAMTS19	4.95914879430042	0.853901268160233	1.0923731357287	4.43620380260063	0	0.116626746303297
ADAMTS19-AS1	0.565516967771101	0.0449421720084333	0.242749585717488	0.660711204642648	0	0
ADAMTS2	2.34907048151073	44.1332129122815	3.64124378576232	3.11478139331534	17.3106495884079	17.6689520649494
ADAMTS20	0.130503915639485	0.1348265160253	0.121374792858744	0.0943873149489497	0.0698010064048706	0.116626746303297
ADAMTS3	8.09124276964806	0.359537376067467	0.121374792858744	2.07652092887689	0.174502516012176	2.91566865758242
ADAMTS4	15.616968571525	22.2463751441745	8.86035987868832	1.5101970391832	97.4073044379968	31.1393412629802
ADAMTS5	2.08806265023176	131.590679640693	8.86035987868832	37.0942147749372	2.4779357273729	3.4988023890989
ADAMTS6	1.56604698767382	1.39320733226143	1.45649751430493	1.69897166908109	0	3.4988023890989
ADAMTS7	3.00159005970815	9.93222001386376	1.57787230716367	6.98466130622228	1.67522415371689	6.7643512855912
ADAMTS7P1	0.435013052131616	0.359537376067467	0.121374792858744	0	0.0349005032024353	0.0583133731516483
ADAMTS7P3	0	0	0.121374792858744	0.188774629897899	0.244303522417047	10.0299001820835
ADAMTS7P4	0.217506526065808	0	0	0	0	0.0583133731516483
ADAMTS8	36.062582021711	0.9437856121771	4.49086733577353	2.83161944846849	0	60.4126545851077
ADAMTS9	23.2731982890415	70.1547305051644	12.1374792858744	72.3950705658444	11.6218675664109	60.7625348240175
ADAMTS9-AS1	0.652519578197424	5.30317629699513	2.91299502860986	57.3874874889614	0.244303522417047	2.85735528443077
ADAMTS9-AS2	5.17665532036623	6.92109448929873	7.88936153581837	15.2907450217298	0.942313586465752	6.41447104668131
ADAMTSL1	2.56657700757654	13.0781720544541	23.1825854360201	42.5686790419763	1.98932868253881	5.13157683734505
ADAMTSL2	19.1840755990043	5.48294498502886	1.33512272144619	37.566151349682	33.9232891127671	23.6752294995692
ADAMTSL3	4.00212007961087	30.9202143418021	24.7604577431838	28.221807169736	36.4361253433424	26.0077644256351
ADAMTSL4	5.35066054121888	41.4366825917755	14.9290995216255	6.60711204642648	42.4739123973637	137.386307145283
ADAMTSL4-AS1	0	0.224710860042167	0	0.0943873149489497	0.139602012809741	0.291566865758242
ADAMTSL4-AS2	0.348010441705293	0	1.57787230716367	0.0943873149489497	0.977214089668188	3.79036925485714
ADAMTSL5	2.17506526065808	0.584248236109633	1.82062189288116	0.943873149489497	0.0698010064048706	1.04964071672967
ADAP1	26.7968040113076	0.314595204059033	14.9290995216255	3.68110528300904	0.558408051238964	2.56578841867253
ADAP2	4.306629216103	18.0667531473902	9.10310946440581	10.6657665892313	9.70233989027701	26.0660777987868
ADAR	511.70585322242	203.183559650127	621.317564643911	394.350201856712	206.994884493644	446.447184849019
ADARB1	92.4837748831816	28.8528744294142	16.6283466216479	20.7652092887689	8.65532479420395	73.9996705294417
ADARB2	43.2837986870958	1.25838081623613	0.728248757152465	2.17090824382584	0.0349005032024353	0.466506985213186
ADARB2-AS1	1.56604698767382	0	0	0	0	0
ADAT1	20.2716082293333	13.1231142264625	17.3565953788004	21.3315331784626	9.28353385184778	16.1528043630066
ADAT2	1.1310339355422	1.84262905234577	3.15574461432735	0.943873149489497	1.1866171088828	1.98265468715604
ADAT3	1.04403132511588	0.629190408118066	4.1267429571973	1.1326477793874	0.244303522417047	1.04964071672967
ADCK1	13.8769163629986	5.9323667051132	16.5069718287892	16.1402308562704	4.11825937788736	9.33013970426373
ADCK2	24.3607309193705	23.2800451003685	20.1482156145515	12.6479002031593	9.24863334864535	33.2386226964395
ADCK5	1.91405742937911	2.4268772884554	7.40386236438339	5.00252769229433	4.04845837148249	2.97398203073406
ADCY1	811.342843530677	1.6179181923036	2.54887065003363	21.2371458635137	57.6207307872206	3.09060877703736
ADCY10	0.435013052131616	0.6741325801265	0	0.471936574744748	3.52495082344596	0.174940119454945
ADCY10P1	1.43554307203433	0.4044795480759	0.970998342869953	1.22703509433635	0.698010064048706	0.408193612061538
ADCY2	275.406763304526	1.39320733226143	3.88399337147981	0.943873149489497	0.209403019214612	1.39952095563956
ADCY3	93.8323153447896	39.2345161633623	18.8130928931053	12.7422875181082	3.94375686187519	60.1794010925011
ADCY4	1.1310339355422	18.2914640074324	4.1267429571973	8.96679492015022	1.39602012809741	11.0795408988132
ADCY5	217.11501431889	79.547644454927	52.5552853078362	50.1196642378923	6.49149359565296	8.22218561438241
ADCY6	76.3882919543118	405.153680656026	237.894594003139	163.57321680653	50.3614261211141	100.12406170138
ADCY6-DT	0.0435013052131616	0	0.970998342869953	0.377549259795799	0.104701509607306	0.291566865758242
ADCY7	10.1793054198798	15.2353963108589	11.8947297001569	4.71936574744748	4.50216491311415	79.8310078446065
ADCY8	28.7108614406867	0	0	0.283161944846849	0.0349005032024353	5.65639719570989
ADCY9	157.474724871645	25.617038044807	142.494006816166	150.453380028626	64.5310304213028	133.595937890426
ADCYAP1	2.34907048151073	0	0.121374792858744	0.471936574744748	0.0349005032024353	0
ADCYAP1R1	372.110164793385	21.572242564048	6.55423881437218	0	0	0.69976047781978
ADD1	515.577469386392	347.492873969206	390.46270862658	307.891421363474	95.8716822970897	262.934999540782
ADD2	512.271370190191	0.898843440168666	3.64124378576232	0.377549259795799	1.71012465691933	10.9629141525099
ADD3	205.97868018432	75.9073285222439	95.1578376012554	149.698281509034	21.3591079598904	51.6073352392088
ADD3-AS1	1.00053001990272	0.314595204059033	1.82062189288116	0.660711204642648	0.174502516012176	0.233253492606593
ADGB	0.130503915639485	0	0.970998342869953	0	0	0
ADGB-DT	0	0	0	0	0	0
ADGRA1	50.1570049107754	0.0449421720084333	0.121374792858744	0.377549259795799	0.349005032024353	0.0583133731516483
ADGRA1-AS1	7.22121666538483	0.0449421720084333	0	0.0943873149489497	0.0349005032024353	0
ADGRA2	21.0546317231702	160.623322758141	31.5574461432735	18.4999137299941	10.4352504575281	39.0116466384527
ADGRA3	52.5495766974992	28.628163569372	48.5499171434977	17.9335898403004	147.245223011074	14.2867764221538
ADGRA3P1	0.522015662557939	0.8089590961518	0	0.0943873149489497	0.104701509607306	0
ADGRB1	213.373902070558	0.584248236109633	1.45649751430493	0.188774629897899	0.104701509607306	3.61542913540219
ADGRB2	533.456505829001	3.6403159326831	2.06337147859865	4.43620380260063	0.0698010064048706	0.641447104668131
ADGRB3	124.587738130495	1.25838081623613	1.69924710002242	1.5101970391832	1.22151761208523	3.79036925485714
ADGRB3-DT	5.22015662557939	0.449421720084333	0	0.0943873149489497	0	0.69976047781978
ADGRD1	5.00265009951359	11.4153116901421	7.1611127786659	7.17343593612018	30.4332387925236	132.604610546848
ADGRD1-AS1	0.0870026104263232	0.0449421720084333	0	0	0.174502516012176	3.44048901594725
ADGRD2	0.0870026104263232	0	0.121374792858744	0.283161944846849	0	0.116626746303297
ADGRE1	0.217506526065808	0.224710860042167	2.18474627145739	0.0943873149489497	4.29276189389954	14.8115967805187
ADGRE2	2.21856656587124	4.26950634080116	2.67024544289237	1.69897166908109	9.42313586465752	18.3687125427692
ADGRE3	0	0	1.0923731357287	0	2.58263723698021	3.20723552334066
ADGRE4P	0	0	0	0	0	0
ADGRE5	5.26365793079256	40.8074921836575	97.3425838727128	29.1656803192255	51.1641376947701	330.345258904088
ADGRF1	0.0435013052131616	0.449421720084333	9.46723384298204	72.5838451957423	0	18.4853392890725
ADGRF2	0.0870026104263232	0	0	0.0943873149489497	0	0
ADGRF3	1.60954829288698	1.16849647221927	0.728248757152465	6.70149936137543	0.279204025619482	2.68241516497582
ADGRF4	0	0	1.57787230716367	0	0	0.174940119454945
ADGRF5	20.9676291127439	88.0417149645209	4.97636650720851	274.855861131341	22.7900285911902	349.238791805222
ADGRF5-AS1	0.0870026104263232	0	0	0.0943873149489497	0	0.583133731516483
ADGRF5P1	1.1310339355422	0.584248236109633	0	0.188774629897899	0	0.0583133731516483
ADGRF5P2	0	0	0	0	0	0
ADGRG1	363.757914192457	30.9202143418021	63.6003914579819	589.260007226293	4.92097095154337	38.6617663995428
ADGRG2	0.522015662557939	3.7751424487084	1.21374792858744	1.1326477793874	1.32621912169254	2.44916167236923
ADGRG3	0.957028714689556	0.719074752134933	1.57787230716367	0.188774629897899	10.9936585087671	6.47278441983296
ADGRG4	0.130503915639485	0	0	0.0943873149489497	0	0.0583133731516483
ADGRG5	0.870026104263232	1.16849647221927	3.15574461432735	32.0916870826429	1.04701509607306	4.08193612061538
ADGRG6	0.739522188623747	11.3703695181336	13.7153515930381	27.3723213351954	103.061185956791	38.0786326680263
ADGRG7	0	0.0449421720084333	20.876464371704	0.0943873149489497	4.67666742912633	0
ADGRL1	197.104413920835	38.5603835832358	17.8420945502354	18.783075674841	0.279204025619482	19.068473020589
ADGRL1-AS1	0	0	0	0	0	0
ADGRL2	60.9018272984263	80.7610830991547	13.4726020073206	97.4077090273161	52.036650274831	57.8468661664351
ADGRL3	400.734023623645	31.6392890939371	10.5596069787107	4.24742917270274	0.209403019214612	8.28049898753406
ADGRL3-AS1	0.0435013052131616	0	0	0	0	0
ADGRL4	1.60954829288698	26.5158814849757	1.45649751430493	6.13517547168173	2.72223924978995	6.64772453928791
ADGRV1	158.562257501974	0.179768688033733	7.28248757152465	10.1938300144866	9.38823536145509	64.5529040788747
ADH1A	0	2.92124118054817	0.364124378576232	0	241.302079141638	0.233253492606593
ADH1B	1.21803654596853	2652.66676062577	57.7744014007622	31.1478139331534	2102.79021844993	182.929051576721
ADH1C	0	10.9209477980493	256.586312103385	12.2703509433635	282.728976442928	1.74940119454945
ADH4	0	0.6741325801265	0.728248757152465	0	1817.68800778923	0.0583133731516483
ADH5	100.488015042403	371.986357713802	160.942975330695	286.087951610267	248.177478272517	193.192205251411
ADH5P2	0	0.0449421720084333	0	0	0.0349005032024353	0
ADH5P3	0.739522188623747	0.0898843440168666	0.121374792858744	0.188774629897899	0.0698010064048706	0.0583133731516483
ADH5P4	0	0	0	0	0	0
ADH5P5	0	0	0	0.0943873149489497	0.0349005032024353	0
ADH6	0.130503915639485	0.898843440168666	17.3565953788004	64.8440853699284	339.407393643683	0.524820358364835
ADH7	0.0435013052131616	0.179768688033733	0	0.0943873149489497	0.0698010064048706	0
ADHFE1	1.65304959810014	2.33699294443853	0.606873964293721	2.17090824382584	2.3732342177656	0.991327343578021
ADI1	6.09018272984263	11.7299068942011	13.4726020073206	66.7318316689074	76.5368035229406	16.2694311093099
ADI1P1	0	0	0	0	0.104701509607306	0
ADI1P2	0	0	0	0	0	0
ADI1P3	0	0	0	0	0	0
ADIG	0.0435013052131616	0	0	0	0	0
ADIPOQ	0	447.938628408055	7.40386236438339	0.283161944846849	0	0
ADIPOQ-AS1	0	3.32572072862406	0	0	0	0
ADIPOR1	70.9071274974534	99.771621858722	123.316789544484	124.308093787767	98.7335235596894	162.402744227341
ADIPOR1P1	0	0	0	0	0	0
ADIPOR1P2	0	0	0	0.0943873149489497	0.0698010064048706	0.116626746303297
ADIPOR2	10.9188276085036	23.5496981324191	19.2985920645403	7.73975982581387	15.3213209058691	13.2954490785758
ADIRF	0	0	0	0	0	0
ADIRF-AS1	1.30503915639485	5.16834978096983	0.849623550011209	4.62497843249853	0	5.94796406146813
ADK	14.529435941196	27.1001297210853	20.5123399931278	19.4437868794836	79.0845402567183	39.5947803699692
ADM	11.0928328293562	158.91552022182	72.7035009223877	135.162635006896	72.80244968028	25.3080039478154
ADM-DT	0.174005220852646	0.853901268160233	1.0923731357287	0.849485834540547	0.314104528821918	0
ADM2	0.174005220852646	0.5393060641012	1.82062189288116	26.1452862408591	2.79204025619482	1.51614770194286
ADM5	1.00053001990272	0.988727784185533	0.242749585717488	0	0	0.291566865758242
ADNP	61.64134948705	40.4928969795984	48.5499171434977	56.4436143394719	17.7643561300396	50.3827544030241
ADNP-AS1	0.913527409476394	0.0898843440168666	0.242749585717488	0.660711204642648	0.558408051238964	0.291566865758242
ADNP2	25.4482635496995	26.8304766890347	23.5467098145964	30.2039407836639	6.91029963408218	25.7161975598769
ADO	17.1830155591988	7.5502848974168	4.61224212863228	12.7422875181082	5.40957799637747	13.9952095563956
ADORA1	114.669440541894	17.4375627392721	0.364124378576232	70.6960988967633	0.244303522417047	3.79036925485714
ADORA2A	0.739522188623747	0.449421720084333	0.121374792858744	1.3214224092853	0.628209057643835	0.583133731516483
ADORA2A-AS1	1.08753263032904	0.0898843440168666	0.242749585717488	6.98466130622228	4.7464684355312	0.991327343578021
ADORA2B	15.0514516037539	0	34.1063167933071	1.69897166908109	0	8.86363271905054
ADORA2BP1	0.217506526065808	0.494363892092766	0	0.849485834540547	1.32621912169254	0
ADORA3	0.913527409476394	1.348265160253	1.94199668573991	0.188774629897899	0.66310956084627	1.92434131400439
ADPGK	14.8339450776881	22.5160281762251	17.1138457930829	19.4437868794836	19.4744807869589	70.967375125556
ADPGK-AS1	0.783023493836909	0.314595204059033	0.242749585717488	0	0.0349005032024353	0.0583133731516483
ADPRH	0.870026104263232	9.61762480980473	2.42749585717488	7.92853445571177	3.00144327540943	27.5822255007297
ADPRHL1	12.1368641544721	13.3478250865047	13.3512272144619	2.92600676341744	3.21084629462405	4.66506985213186
ADPRM	2.17506526065808	1.79768688033733	1.69924710002242	2.92600676341744	2.54773673377778	3.79036925485714
ADPRS	18.836065157299	14.0668998386396	17.8420945502354	29.4488422640723	14.9025148674399	39.6530937431208
ADRA1A	39.0641720814191	36.3582171548225	0.849623550011209	1.1326477793874	272.677631520627	10.2048403015385
ADRA1B	11.9193576284063	2.4268772884554	0.364124378576232	3.20916870826429	8.51572278139421	1.39952095563956
ADRA1D	1.6965509033133	0.0449421720084333	1.21374792858744	0.283161944846849	0.244303522417047	0.583133731516483
ADRA2A	5.17665532036623	38.4255570672105	54.1331576149999	0.849485834540547	0.698010064048706	0.874700597274724
ADRA2B	0.217506526065808	0.5393060641012	0.242749585717488	6.70149936137543	8.82982731021613	0.524820358364835
ADRA2C	7.09071274974534	1.97745556837107	0.606873964293721	9.53311880984392	0.139602012809741	0.874700597274724
ADRB1	21.1851356388097	13.797246806589	1.21374792858744	1.98213361392794	0.314104528821918	18.3103991696176
ADRB2	5.82917489856366	46.4702058567201	2.54887065003363	1.03826046443845	31.8990599270258	52.5403492096351
ADRB3	1.00053001990272	0.0449421720084333	0.364124378576232	0	0	0.0583133731516483
ADRM1	23.2731982890415	31.5494047499202	26.09558046463	27.2779340202465	35.9475182985083	27.7571656201846
ADSL	3.04509136492131	0.494363892092766	2.67024544289237	1.5101970391832	1.57052264410959	1.6910878213978
ADSS1	3.39310180662661	28.7180479133889	3.15574461432735	24.351927256829	21.6383119855099	5.71471056886153
ADSS2	13.3549007004406	8.04464878950956	16.6283466216479	11.7984143686187	6.5263940988554	18.4853392890725
ADTRP	0.957028714689556	0.0449421720084333	119.311421380146	2.45407018867269	0	6.8809780318945
AEBP1	86.4370934585521	180.218109753818	84.8409802082622	111.47141895471	18.6717692133029	201.589330985248
AEBP2	41.8917569202746	23.3699294443853	26.8238292217825	37.8493132945288	12.424579140067	34.4632035326241
AEN	18.6620599364463	16.493777127095	15.657348278778	16.5177801160662	65.2290404853515	31.664161621345
AFAP1	24.1867256985179	7.2806318653662	29.1299502860986	9.53311880984392	2.3732342177656	7.69736525601758
AFAP1-AS1	2.30556917629757	0.0449421720084333	1.21374792858744	0.283161944846849	0	1.16626746303297
AFAP1L1	2.82758483885551	74.2894103299403	3.51986899290358	20.4820473439221	9.10903133583561	17.1441317065846
AFAP1L2	37.9331381458769	12.7635768503951	16.5069718287892	71.262422786457	2.33833371456316	7.52242513656263
AFDN	140.422213228086	104.625376435633	344.09753775454	275.89412159578	140.998032937839	266.550428676184
AFDN-DT	0.174005220852646	0.2696530320506	0.485499171434977	0.660711204642648	0.279204025619482	0.116626746303297
AFF1	74.561237135359	169.701641503844	204.395151174125	299.868499592813	76.571704026143	147.066327088457
AFF2	45.5458665581802	0.629190408118066	0.242749585717488	0	0.0698010064048706	5.13157683734505
AFF2-IT1	0	0	0	0	0	0
AFF3	107.709231707788	17.4375627392721	21.4833383359977	6.13517547168173	3.17594579142161	36.970678578145
AFF4	179.790894445997	94.1538503576678	143.222255573318	138.183029085262	57.8650343096377	132.604610546848
AFF4-DT	0.130503915639485	0.2696530320506	0	0.188774629897899	0	0.0583133731516483
AFG1L	7.78673363315593	4.80881240490236	5.70461526436097	10.1938300144866	2.65243824338508	4.84000997158681
AFG3L1P	10.4403132511588	4.13467982477586	10.923731357287	6.13517547168173	3.03634377861187	6.8809780318945
AFG3L2	55.4641641467811	49.3015626932514	104.989195822814	107.695926356752	42.9974199454003	47.8752793575033
AFG3L2P1	0	0	0.364124378576232	0	0	0
AFM	0	0	0	19.0662376196878	278.296612536219	0.0583133731516483
AFMID	28.1453444729156	17.7521579433312	17.2352205859417	135.634571581641	126.025717063994	23.7918562458725
AFP	0.0435013052131616	0	0	0.0943873149489497	1.7799256633242	0
AFTPH	26.8838066217339	21.0778786719552	47.0934196291927	55.3109665600845	18.7764707229102	32.830429084378
AFTPH-DT	0.522015662557939	0	0.242749585717488	0.755098519591598	0.209403019214612	0.583133731516483
AGA	5.35066054121888	13.8421889785975	15.0504743144843	25.5789623511654	15.4260224154764	30.4978941583121
AGA-DT	0.696020883410586	1.2134386442277	0.242749585717488	1.41580972423425	0.174502516012176	0.466506985213186
AGAP1	633.944520871404	21.572242564048	104.38232185852	109.583672655731	16.438137008347	37.962005921723
AGAP1-IT1	2.00106003980543	0.8089590961518	6.19011443579595	1.98213361392794	0.349005032024353	2.62410179182417
AGAP10P	0	0.2696530320506	0.485499171434977	0.943873149489497	0	0.116626746303297
AGAP11	0	0	0	0	0	0
AGAP12P	0	0	0	0	0	0
AGAP13P	0.696020883410586	0	0.242749585717488	0.660711204642648	0.314104528821918	0.69976047781978
AGAP14P	0.217506526065808	0.6741325801265	0.485499171434977	0	0.0349005032024353	0.174940119454945
AGAP2	926.751806261195	5.9323667051132	4.36949254291479	1.60458435413214	2.89674176580213	24.8998103357538
AGAP2-AS1	0	0	0	0	0	0
AGAP3	324.780744721465	55.6833511184489	33.0139436575784	36.6222782001925	36.40122484014	108.229620569459
AGAP4	1.43554307203433	0.224710860042167	1.45649751430493	2.17090824382584	0.628209057643835	1.28289420933626
AGAP5	0.174005220852646	0	0.121374792858744	0.283161944846849	0	0.466506985213186
AGAP6	0.478514357344778	0.179768688033733	0.242749585717488	0.377549259795799	0.349005032024353	0.0583133731516483
AGAP7P	0.0870026104263232	0	0	0	0.139602012809741	0.174940119454945
AGAP9	2.78408353364234	4.3144485128096	1.45649751430493	2.83161944846849	1.71012465691933	3.90699600116044
AGBL1	8.0477414644349	0.179768688033733	0.121374792858744	0.566323889693698	0	19.1267863937406
AGBL1-AS1	0.130503915639485	0	0	0	0	0.34988023890989
AGBL2	0	0	0.364124378576232	0.283161944846849	0.209403019214612	0
AGBL3	1.95755873459227	1.79768688033733	0.849623550011209	4.24742917270274	0.942313586465752	2.68241516497582
AGBL4	13.4854046160801	2.65158814849757	0.364124378576232	3.68110528300904	0.558408051238964	0.233253492606593
AGBL4-AS1	0	0	0.121374792858744	0	0	0
AGBL4-IT1	0.130503915639485	0	0	0	0	0.116626746303297
AGBL5	37.7591329250243	28.5382792253552	26.09558046463	56.254839709574	9.45803636785996	21.3426945735033
AGBL5-AS1	0	0.4044795480759	0.121374792858744	0	0	0
AGBL5-IT1	0.652519578197424	0	0	0	0.244303522417047	0
AGER	0.174005220852646	0	0.606873964293721	0.377549259795799	0.488607044834094	1210.41068650876
AGFG1	33.0609919620028	36.8975232189237	25.9742056717712	30.6758773584086	28.1996065875677	42.277195534945
AGFG2	74.4307332197195	18.7408857275167	103.289948722791	23.8799906820843	42.6484149133759	28.515239471156
AGGF1	7.74323232794277	8.89855005766979	6.55423881437218	5.85201352683488	4.18806038429223	8.39712573383735
AGGF1P1	0	0	0	0	0	0
AGGF1P10	0	0	0	0.0943873149489497	0.0349005032024353	0
AGGF1P2	0.130503915639485	0	0	0	0	0.174940119454945
AGGF1P3	0.304509136492131	0	0	0	0.139602012809741	0.0583133731516483
AGGF1P4	0	0	0	0	0	0
AGGF1P5	0.0435013052131616	0	0.121374792858744	0	0	0
AGGF1P6	0	0	0	0	0	0
AGGF1P7	0	0	0	0	0	0
AGGF1P8	0	0	0	0	0.0349005032024353	0
AGGF1P9	0	0	0	0	0	0
AGK	23.4472035098941	11.1906008300999	10.3168573929933	17.6504278954536	5.51427950598477	11.4877345108747
AGK-DT	0.217506526065808	0.0449421720084333	0.121374792858744	0	0	0
AGKP1	1.00053001990272	0	0	0.377549259795799	0	0
AGKP2	0.0435013052131616	0	0	0	0	0
AGL	32.843485435937	68.4469279688439	59.9591476722196	67.1093809287032	112.693724840664	38.6617663995428
AGMAT	1.30503915639485	0.584248236109633	25.8528308789125	320.161772306837	93.1145425440973	0.991327343578021
AGMO	0.0435013052131616	4.53915937285176	1.33512272144619	3.96426722785589	22.1618195335464	0.116626746303297
AGO1	148.382952082094	58.604592298997	86.4188525154258	111.848968214505	23.4880386552389	72.3668960811955
AGO2	114.364931405402	67.4582001846584	99.163205765594	54.367093410595	32.2131644558478	81.8719759049142
AGO3	48.4169527022489	65.3009759282536	18.8130928931053	29.7320042089192	22.0920185271415	48.4000997158681
AGO4	21.7071513013676	24.8080789486552	14.3222255573318	11.4208651088229	13.8205992681644	36.8540518318417
AGPAT1	0	0	0	0	0.767811070453576	0
AGPAT2	10.1358041146667	632.291417986648	159.729227402107	32.5636236573876	107.423748857096	92.0768162064527
AGPAT3	206.239688015599	67.41325801265	135.211519244641	317.23576554342	110.843998170934	113.652764272563
AGPAT4	86.3500908481258	6.6064992852397	9.58860863584079	13.6861606675977	0.628209057643835	21.4593213198066
AGPAT5	12.5718772066037	4.80881240490236	15.171849107343	11.326477793874	5.47937900278234	6.64772453928791
AGPAT5P1	0	0	0	0	0	0
AGPS	25.4047622444864	46.1106684806526	75.1309967795626	42.8518409868232	24.9887602929437	48.8082933279296
AGR2	0	0.1348265160253	202.089030109809	0.849485834540547	0.209403019214612	52.0155288512703
AGR3	0	0	41.1460547791143	0.188774629897899	0.174502516012176	48.6333532084747
AGRN	150.079502985408	64.8964963801777	119.554170965863	621.446081623885	65.3686424981613	352.096147089652
AGRP	0.217506526065808	0	0.242749585717488	0.283161944846849	0	3.32386226964395
AGT	231.122434597528	8.67383919762763	1.33512272144619	42.2855170971295	1815.38457457787	0.466506985213186
AGTPBP1	58.8572659534077	17.6173314273059	9.83135822155828	15.4795196516277	7.39890667891628	52.0738422244219
AGTR1	0	9.25808743373726	1.45649751430493	3.11478139331534	18.6717692133029	0.933013970426373
AGTR2	0	0	0	0	0	11.4294211377231
AGTRAP	10.1358041146667	25.4372693567733	9.22448425726455	70.1297750070696	7.99221523335768	38.7200797726945
AGXT	0.0435013052131616	0.1348265160253	1.21374792858744	14.1580972423425	475.275052610764	0.116626746303297
AGXT2	0	0	0	273.911987981852	71.4064295521826	0
AHCTF1	51.8535558140887	51.4587869496561	32.2856949004259	54.5558680404929	32.073562443038	43.2102095053714
AHCTF1P1	0.696020883410586	0.6741325801265	0.364124378576232	0.283161944846849	0.314104528821918	0.524820358364835
AHCY	41.3262399525035	35.2346628546117	83.8699818653922	282.973170216951	125.292806496743	90.852235370268
AHCYL1	444.757344499364	163.454679594672	119.068671794428	262.963059447774	80.2711573656011	131.554969830119
AHCYL2	139.595688429036	29.0775852894564	918.321682769258	145.167690391485	12.9480866881035	285.560588323622
AHCYP2	0.0435013052131616	0	0.121374792858744	0	0.453706541631659	0
AHCYP3	0.0435013052131616	0	0	0.0943873149489497	0	0
AHCYP4	0	0.0898843440168666	0	0.0943873149489497	0	0
AHCYP5	0	0.0449421720084333	0	0	0	0
AHCYP7	0	0	0	0	0.0349005032024353	0
AHCYP8	0	0	0	0	0	0
AHDC1	169.524586415691	16.6735458151288	28.6444511146636	51.9130232219223	18.2878636780761	24.0251097384791
AHI1	33.7570128454134	10.786121282024	5.94736485007846	9.06118223509917	3.87395585547032	15.6862973777934
AHI1-DT	1.34854046160801	0.1348265160253	0.606873964293721	2.17090824382584	0.209403019214612	1.39952095563956
AHNAK	649.387484222077	5301.28872577078	3527.39423006082	1774.953457615	322.02694304887	3469.64570252307
AHNAK2	199.061972655428	35.9986797787551	183.518686802421	3.77549259795799	3.62965233305327	40.9359879524571
AHR	3.7411122483319	21.9317799401155	9.22448425726455	9.24995686499707	24.0464467064779	74.8743711267164
AHRR	1.34854046160801	0	0	0	0.0349005032024353	0.233253492606593
AHSA1	184.750043240297	72.8962029976788	76.5874942938676	110.905095065016	118.312705856256	61.2873551823824
AHSA2P	17.226516864412	17.7971001153396	14.8077247287668	27.3723213351954	6.98010064048706	21.8675149318681
AHSG	0.26100783127897	0	0	0.283161944846849	1634.28586346044	0.116626746303297
AHSP	0.130503915639485	0	0	0	0.0349005032024353	0
AICDA	0	0	0	0.0943873149489497	0	0.174940119454945
AIDA	7.83023493836909	28.8079322574058	9.58860863584079	9.53311880984392	5.79348353160426	20.1181137373187
AIDAP1	0	0.6741325801265	0.121374792858744	0	0	0
AIDAP2	1.30503915639485	0.179768688033733	0.121374792858744	0.0943873149489497	0	0.466506985213186
AIDAP3	0	0	0	0	0	0
AIF1	4.17612530046352	20.5835147798625	8.01073632867711	23.5968287372374	9.28353385184778	48.0502194769582
AIF1L	40.3257099326008	54.1103750981537	3.39849420004484	685.346293844324	2.19873170175342	17.4940119454945
AIFM1	16.0084803184435	43.773675536214	71.4897529938003	271.741079738026	110.041286597278	31.9557284871033
AIFM1P1	0	0	0	0.188774629897899	0	0
AIFM2	10.222806725093	221.250312797517	73.6744992652577	24.9182511465227	17.4502516012176	23.6169161264176
AIFM3	159.084273164532	0.6741325801265	67.7271344151792	1.1326477793874	0.5933085544414	3.4988023890989
AIG1	17.226516864412	30.3359661056925	9.95273301441702	50.1196642378923	76.81600754856	11.0795408988132
AIG1P1	0	0	0.121374792858744	0	0	0.174940119454945
AIM2	0.130503915639485	0.8089590961518	0.364124378576232	0.0943873149489497	0.802711573656011	1.8077145677011
AIMP1	11.0928328293562	19.6846713396938	20.390965200269	20.1988853990752	12.3547781336621	18.3103991696176
AIMP1P1	0.304509136492131	0	0.242749585717488	0.0943873149489497	0.383905535226788	0
AIMP1P2	0	0	0	0	0	0
AIMP2	8.91776756869813	7.6851114134421	18.2062189288116	14.5356465021383	22.2665210431537	6.70603791243955
AIP	67.0790126386952	60.2225104913006	62.5080183222532	116.568333961953	24.3954517385023	84.3211375772834
AIPL1	0.26100783127897	0.0449421720084333	0	0	0	0.0583133731516483
AIRE	0.217506526065808	0	0	0	0.0349005032024353	0
AIRN	0.826524799050071	0.494363892092766	0.485499171434977	0.188774629897899	0.628209057643835	1.28289420933626
AJAP1	167.30601984982	0.359537376067467	0.728248757152465	31.9972997676939	0.418806038429223	1.04964071672967
AJM1	117.671030601602	1.4830916762783	8.13211112153586	6.60711204642648	1.67522415371689	4.37350298637362
AJUBA	0.783023493836909	7.0109788333156	1.21374792858744	35.9615669955498	13.6460967521522	29.0983732026725
AJUBA-DT	0.0870026104263232	0.449421720084333	0.242749585717488	0.471936574744748	0.104701509607306	0.291566865758242
AK1	8.74376234784548	4.1796219967843	2.54887065003363	2.17090824382584	5.4444784995799	18.3687125427692
AK2	24.9262478871416	105.479277703793	114.699179251513	193.305221015449	131.016489021942	125.373752276044
AK2P2	0	0.1348265160253	0.364124378576232	0.188774629897899	0.104701509607306	0.174940119454945
AK3	30.7989240909184	41.3917404197671	50.7346634149551	38.5100244991715	87.4606610253028	30.847774397222
AK3P2	0	0	0	0	0	0
AK3P3	0.348010441705293	0.224710860042167	0.242749585717488	0	0	0.116626746303297
AK3P4	0	0	0.121374792858744	0	0	0
AK3P5	0	0.8089590961518	0	0	0.139602012809741	0.524820358364835
AK4	57.9872398491444	52.1778617017911	25.0032073289013	274.006375296801	65.4384435045661	0.583133731516483
AK4P1	0.348010441705293	0.629190408118066	0.121374792858744	0.849485834540547	0.279204025619482	0
AK4P2	0	0	0	0.0943873149489497	0	0
AK4P3	0.0435013052131616	0.0449421720084333	0	0.377549259795799	0.0349005032024353	0
AK4P4	0.0435013052131616	0.0449421720084333	0.121374792858744	0	0	0
AK4P5	0	0	0	0	0	0
AK4P6	0.0435013052131616	0.1348265160253	0	0.471936574744748	0.139602012809741	0.0583133731516483
AK5	342.920788995353	0.853901268160233	0.606873964293721	1.1326477793874	0.0349005032024353	0.583133731516483
AK6	0.870026104263232	0.1348265160253	1.21374792858744	0.377549259795799	0.349005032024353	0.583133731516483
AK6P1	0	0	0	0	0.0349005032024353	0
AK6P2	0	0.0449421720084333	0	0	0	0
AK7	2.21856656587124	0.584248236109633	4.49086733577353	5.94640084178383	0.732910567251141	3.84868262800879
AK8	4.82864487866094	1.0786121282024	0.121374792858744	5.28568963714118	0	1.63277444824615
AK9	4.65463965780829	5.30317629699513	3.51986899290358	4.53059111754959	1.32621912169254	3.55711576225055
AKAIN1	0.0435013052131616	1.43814950426987	0	0.0943873149489497	0	0
AKAP1	83.6530099249098	133.073771316971	242.749585717488	85.5149073437484	65.4035430013637	88.9278940562637
AKAP1-DT	0.913527409476394	1.39320733226143	1.57787230716367	1.5101970391832	1.29131861849011	1.6910878213978
AKAP10	27.8408353364234	18.1566374914071	18.2062189288116	19.5381741944326	3.73435384266057	24.0251097384791
AKAP11	292.589778863725	81.6599265393233	52.0697861364012	69.1859018575801	23.4880386552389	81.1722154270944
AKAP12	612.889889148234	659.885911599826	227.820486195863	173.389497561221	83.063197621796	97.6749000290109
AKAP13	83.0439916519255	133.837788241114	224.057867617242	128.177973700674	82.3302870545448	710.72339197229
AKAP13-AS1	0.435013052131616	2.11228208439637	0	0.377549259795799	0	2.85735528443077
AKAP14	0.217506526065808	0	0.242749585717488	0	0	0
AKAP17A	0	0	0	0	0	0
AKAP17BP	0.348010441705293	0	0	0	0.104701509607306	0.0583133731516483
AKAP3	1.26153785118169	0.584248236109633	1.33512272144619	3.02039407836639	0.453706541631659	0.933013970426373
AKAP4	0	0	0	0.188774629897899	0	0
AKAP5	75.3877619344091	1.30332298824457	9.46723384298204	2.35968287372374	0.244303522417047	10.8462874062066
AKAP6	263.704912202186	3.5054894166578	14.686349935908	15.5739069665767	4.01355786828006	11.4294211377231
AKAP7	17.8790364426094	9.75245132583003	26.09558046463	7.26782325106913	31.270850869382	10.7879740330549
AKAP8	42.8922869401774	45.3915937285176	61.2942703936658	75.7930139040066	40.9382902564566	56.7972254497055
AKAP8L	32.3214697733791	14.4264372147071	18.3275937216704	16.800942060913	12.668882662484	15.8612374972483
AKAP8P1	0.0435013052131616	0	0	0	0	0
AKAP9	105.055652089785	69.4805979250379	196.384414845448	105.14746885313	66.8344636326636	144.792105535543
AKIP1	10.7013210824378	7.77499575745896	10.438232185852	13.5917733526488	3.49005032024353	14.0535229295472
AKIRIN1	71.0811327183061	42.7849477520285	40.4178060219618	44.6451999708532	64.147124886076	44.0849101026461
AKIRIN1P1	0.0870026104263232	0	0	0.471936574744748	0	0
AKIRIN1P2	0.130503915639485	0.0449421720084333	0	0	0	0.524820358364835
AKIRIN2	20.8371251971044	14.6511480747493	15.7787230716367	7.55098519591597	13.1574897073181	24.7831835894505
AKIRIN2P1	0	0	0	0	0	0
AKNA	52.7235819183519	81.2554469912474	85.4478541725559	20.7652092887689	45.8243607047975	201.939211224158
AKNAD1	0.435013052131616	0.179768688033733	0	0	0	0.116626746303297
AKR1A1	22.0551617430729	39.3693426793876	86.2974777225671	254.562588417317	125.955916057589	83.1548701142505
AKR1B1	32.4519736890186	27.7742623012118	9.3458590501233	42.0023551522826	5.61898101559208	37.962005921723
AKR1B10	0.0435013052131616	0.0898843440168666	100.983827658475	1.22703509433635	2.19873170175342	0
AKR1B10P1	0	0	2.67024544289237	0	0.139602012809741	0
AKR1B10P2	0	0	0	0	0	0
AKR1B15	0.0870026104263232	0.494363892092766	0.121374792858744	0	0.174502516012176	0
AKR1B1P1	0.217506526065808	0	0	0	0	0.233253492606593
AKR1B1P2	0	0	0	0	0	0
AKR1B1P3	0	0	0	0.188774629897899	0.0349005032024353	0.408193612061538
AKR1B1P4	0	0	0	0.283161944846849	0	0.0583133731516483
AKR1B1P5	0	0	0	0	0	0
AKR1B1P6	0	0	0	0	0	0
AKR1B1P7	0	0	0	0	0	0
AKR1B1P8	0	0	0	0	0	0
AKR1C1	2.47957439715021	101.659193083076	2.18474627145739	4.05865454280484	92.1373284544291	8.74700597274724
AKR1C2	2.52307570236337	179.633861517708	3.51986899290358	3.68110528300904	41.2523947852785	2.91566865758242
AKR1C3	5.00265009951359	70.4693257092234	53.0407844792712	51.3466993322286	74.2682708147823	10.3214670478417
AKR1C4	0	0.0449421720084333	0	0.188774629897899	91.6138209063926	0.174940119454945
AKR1C5P	0	0.179768688033733	0	0	2.54773673377778	0.0583133731516483
AKR1C6P	0.26100783127897	0	0.242749585717488	0	2.68733874658752	0.174940119454945
AKR1C7P	0	0.0449421720084333	0	0	0	0
AKR1C8	0	0	0	0	1.7799256633242	0
AKR1D1	0.0435013052131616	0	0	0	169.127838519001	0
AKR1D1P1	0.130503915639485	0	0	0	0	0
AKR1E2	12.7023811222432	9.0333765736951	5.58324047150223	5.19130232219223	0.314104528821918	7.11423152450109
AKR7A2	21.1416343335965	38.1559040351599	27.3093283932174	64.4665361101326	21.6383119855099	18.8352195279824
AKR7A2P1	0	0	0	0	0	0
AKR7A2P2	0	0	0	0	0	0
AKR7A3	1.30503915639485	0	55.8324047150223	55.6885158198803	90.8809103391414	0
AKR7L	0.609018272984263	0	2.18474627145739	3.77549259795799	1.8846271729315	0.233253492606593
AKT1	125.76227337125	181.746143602104	140.066510958991	147.810535210055	191.32455855575	253.080039478154
AKT1S1	46.1113835259513	79.3229335948848	43.3308010505717	47.0048828445769	40.4147827084201	39.3615268773626
AKT2	64.1644251894134	228.396118146858	75.6164959509976	110.055609230475	116.602581199336	91.7269359675428
AKT3	124.979249877413	12.7635768503951	6.55423881437218	18.9718503047389	2.75713975299239	10.2631536746901
AKT3-IT1	0	0	0	0	0	0
AKTIP	30.0594019022947	16.493777127095	12.1374792858744	16.1402308562704	7.1197026532968	11.7209880034813
ALAD	175.005750872549	326.639706157293	132.055774630314	322.238293235714	384.463943278027	97.7915267753142
ALAS1	60.1623051098025	45.2567672124923	180.605691773811	60.9742054570215	790.07759149673	112.253243316923
ALAS2	3.69761094311874	3.95491113674213	3.51986899290358	0.755098519591598	1.67522415371689	3.4988023890989
ALB	0.0435013052131616	0.2696530320506	0.242749585717488	110.999482379965	92387.3905598746	5.1898902104967
ALCAM	72.8211849268326	4.67398588887706	19.7840912359753	48.5150798837601	50.3614261211141	240.542664250549
ALDH16A1	5.56816706728469	20.5835147798625	10.8023565644282	29.2600676341744	11.4473650503988	19.7099201252571
ALDH18A1	25.3177596340601	30.4707926217178	109.358688365728	37.8493132945288	50.2567246115068	21.2843812003516
ALDH1A1	28.6673601354735	163.769274798731	109.844187537163	342.720340579636	716.786534771616	181.47121724793
ALDH1A2	3.34960050141344	29.4820648375323	6.91836319294842	64.3721487951837	6.77069762127244	9.73833331632527
ALDH1A2-AS1	0	0.5393060641012	0	0	0.314104528821918	0.174940119454945
ALDH1A3	3.7411122483319	3.59537376067466	4.73361692149102	3.49233065311114	0.279204025619482	4.14024949376703
ALDH1A3-AS1	22.7511826264835	1.12355430021083	3.51986899290358	1.5101970391832	0.279204025619482	4.25687624007033
ALDH1B1	7.22121666538483	20.3138617478119	50.9774130006725	197.930199447947	179.702690989339	13.4120758248791
ALDH1L1	224.466734899914	353.42524067432	81.1997364224998	576.800881653032	1330.05817704481	0.816387224123076
ALDH1L1-AS1	0.0435013052131616	0	0.121374792858744	0	0	0
ALDH1L1-AS2	2.13156395544492	9.30302960574569	0.606873964293721	3.86987991290694	0.174502516012176	0.0583133731516483
ALDH1L2	11.571347186701	10.2018730459144	5.219116092926	0.471936574744748	0.558408051238964	3.44048901594725
ALDH2	218.289549559645	797.498842289649	219.688375074327	391.046645833499	870.209146849521	311.859919615015
ALDH3A1	0.174005220852646	0.8089590961518	10.3168573929933	0.660711204642648	0.837612076858447	3.3821756427956
ALDH3A2	59.7272920576709	143.770008254978	135.818393208935	218.601021421767	127.072732160067	122.224830125855
ALDH3B1	4.48063443695565	10.9209477980493	20.5123399931278	48.0431433090154	6.38679208604566	195.932933789538
ALDH3B2	0.0435013052131616	0	0.364124378576232	1.88774629897899	0	0.69976047781978
ALDH4A1	234.907048151073	172.532998340376	13.3512272144619	1041.94156972146	793.602542320176	30.3812674120088
ALDH5A1	127.763333411056	39.7738222274635	17.4779701716592	77.3032109431898	129.27146386182	26.8824650229099
ALDH6A1	228.164345843033	143.859892598995	41.3888043648318	673.642266790654	320.281917888749	40.9943013256088
ALDH7A1	144.424333307697	46.6050323727454	50.7346634149551	149.887056138932	102.712180924767	23.9084829921758
ALDH7A1P1	1.65304959810014	0.1348265160253	0	0.849485834540547	0.349005032024353	0.116626746303297
ALDH7A1P2	0.217506526065808	0	0	0	0	0.583133731516483
ALDH7A1P3	0	0	0	0	0	0
ALDH7A1P4	0	0	0	0	0	0
ALDH8A1	3.08859267013448	0.314595204059033	0.728248757152465	122.23157285889	252.225936644	0.466506985213186
ALDH9A1	44.3713313174248	154.421303020977	40.0536816433856	105.713792742824	83.3773021506179	42.277195534945
ALDOA	7.96073885400858	6.38178842519753	12.9871028358856	8.21169640055862	1.84972666972907	6.06459080777142
ALDOAP1	0.0435013052131616	0.0449421720084333	0	0.0943873149489497	0	0
ALDOAP2	0.826524799050071	0.1348265160253	0.242749585717488	0.0943873149489497	0.0698010064048706	0.408193612061538
ALDOB	1.47904437724749	0.179768688033733	65.9065125222981	10065.368878841	11915.136494821	0.69976047781978
ALDOC	686.276591042838	71.7277065254596	13.8367263858968	7.36221056601808	27.1874919946971	9.56339319687032
ALG1	10.0923028094535	6.92109448929873	17.5993449645179	19.9157234542284	9.66743938707457	17.9605189307077
ALG10	1.65304959810014	2.24710860042167	1.33512272144619	1.41580972423425	1.43092063129985	2.74072853812747
ALG10B	6.9167075288927	4.3144485128096	1.82062189288116	5.56885158198803	2.86184126259969	5.65639719570989
ALG11	4.48063443695565	5.75259801707946	7.88936153581837	5.19130232219223	3.49005032024353	5.77302394201318
ALG12	25.4047622444864	21.8418955960986	40.0536816433856	45.9666223801385	23.5578396616438	37.3205588170549
ALG13	13.3984020056538	21.2127051879805	10.6809817715695	11.0433158490271	6.66599611166514	17.4940119454945
ALG13-AS1	0	0.179768688033733	0	0	0	0
ALG14	3.95861877439771	7.32557403737463	8.13211112153586	5.38007695209013	3.62965233305327	5.77302394201318
ALG14-AS1	0	0	0.485499171434977	0	0	0
ALG1L	0	0	0	0	0	0
ALG1L10P	2.47957439715021	0	0.121374792858744	0	0.0698010064048706	0.641447104668131
ALG1L11P	0.348010441705293	0	0	0	0	0
ALG1L12P	0.0435013052131616	0	0	0	0	0
ALG1L13P	0	0	0	0	0	0
ALG1L14P	0	0	0	0	0	0
ALG1L15P	0.0870026104263232	0	0.121374792858744	0.0943873149489497	0.0349005032024353	0
ALG1L2	0.0435013052131616	0.0449421720084333	0	0	0	0.0583133731516483
ALG1L3P	0	0	0.364124378576232	0	0	0
ALG1L5P	0	0	0.121374792858744	0	0	0.0583133731516483
ALG1L6P	0.130503915639485	0.0449421720084333	0	0.0943873149489497	0	0
ALG1L7P	0.174005220852646	0	0.485499171434977	0	0	0.0583133731516483
ALG1L8P	0.217506526065808	0	0.242749585717488	0.377549259795799	0	0
ALG1L9P	4.8721461838741	0	0.728248757152465	1.79335898403004	0.104701509607306	0.116626746303297
ALG2	15.3559607402461	15.7297602029517	28.7658259075224	34.2625953264687	44.3236390670928	35.5711576225055
ALG3	8.39575190614019	12.448981646336	21.2405887502802	13.8749352974956	17.6945551236347	14.3450897953055
ALG3P1	0.130503915639485	0	0	0.377549259795799	0	0.0583133731516483
ALG5	6.39469186633476	17.7521579433312	12.7443532501681	15.2907450217298	22.0571180239391	19.3600398863472
ALG6	2.6100783127897	1.4830916762783	4.00536816433856	2.54845750362164	0.698010064048706	4.78169659843516
ALG8	93.0057905457395	228.755655522926	72.4607513366703	112.32090478925	212.229959974009	106.48021937491
ALG9	6.9167075288927	10.6512947659987	3.15574461432735	2.17090824382584	2.44303522417047	4.25687624007033
ALG9-IT1	0	0.0449421720084333	0	0	0	0
ALK	10.0923028094535	0	0.849623550011209	0.0943873149489497	0.0698010064048706	1.63277444824615
ALKAL1	0.217506526065808	0	0.606873964293721	0.188774629897899	0	0.233253492606593
ALKAL2	0.870026104263232	0.2696530320506	0.242749585717488	6.13517547168173	0.5933085544414	6.82266465874285
ALKBH1	6.09018272984263	10.3366995619397	10.438232185852	10.2882173294355	11.866171088828	8.74700597274724
ALKBH2	12.3108693753247	14.3365528706902	7.76798674295963	11.0433158490271	33.9232891127671	10.8462874062066
ALKBH3	9.70079106253504	15.3702228268842	17.8420945502354	13.4973860376998	10.8889569991598	17.085818333433
ALKBH3-AS1	0.348010441705293	0.179768688033733	0.242749585717488	0.377549259795799	0	0.116626746303297
ALKBH4	13.0503915639485	3.01112552456503	7.52523715724214	9.15556955004812	2.30343321136073	7.63905188286593
ALKBH5	179.051372257373	149.7473171321	92.0020929869281	215.486240028452	119.045616423507	159.836955808668
ALKBH6	1.43554307203433	0.584248236109633	0.606873964293721	0.566323889693698	0	0.291566865758242
ALKBH7	10.3098093355193	22.5609703482335	16.3855970359305	28.9769056893276	19.1254757549345	18.8935329011341
ALKBH8	6.5686970871874	7.59522706942523	6.3114892286547	8.87240760520127	6.49149359565296	6.9976047781978
ALLC	0	0.314595204059033	0	0.943873149489497	0.314104528821918	0
ALMS1	70.6026183609613	41.6613934518177	41.8743035362667	43.8901014512616	8.82982731021613	43.0352693859164
ALMS1-IT1	0.522015662557939	0	0.242749585717488	0.471936574744748	0.174502516012176	0.641447104668131
ALMS1P1	2.30556917629757	0	0.485499171434977	0.849485834540547	0.139602012809741	0.174940119454945
ALOX12	3.61060833269241	3.9099689647337	1.69924710002242	2.17090824382584	0.872512580060882	4.84000997158681
ALOX12-AS1	2.87108614406867	0.314595204059033	0.728248757152465	1.5101970391832	0.314104528821918	0.933013970426373
ALOX12B	0.826524799050071	0.0898843440168666	0.121374792858744	0.0943873149489497	0	0.174940119454945
ALOX12P1	0	0	0	0	0.104701509607306	0
ALOX12P2	5.7856735933505	0.0449421720084333	0.485499171434977	3.02039407836639	5.47937900278234	2.74072853812747
ALOX15	0.348010441705293	0.359537376067467	2.18474627145739	0.0943873149489497	0.0349005032024353	0.408193612061538
ALOX15B	2.47957439715021	0.2696530320506	0.849623550011209	0.0943873149489497	0.66310956084627	221.649131349415
ALOX15P1	0	0	0	0	0	0
ALOX15P2	0.0435013052131616	0	0	0	0	0
ALOX5	5.39416184643204	5.2582341249867	4.00536816433856	3.20916870826429	13.0178876945084	153.597424881442
ALOX5AP	7.09071274974534	22.605912520242	14.8077247287668	2.92600676341744	21.3940084630928	165.901546616439
ALOXE3	1.6965509033133	0	0	0	0	0.34988023890989
ALOXE3P1	0.478514357344778	0	0.121374792858744	0	0	0.524820358364835
ALPG	0	0	4.36949254291479	0	0	0.116626746303297
ALPI	0.0435013052131616	0	34.4704411718833	0.0943873149489497	0	0.0583133731516483
ALPK1	3.00159005970815	9.88727784185533	19.0558424788228	11.0433158490271	13.1923902105205	26.4742714108483
ALPK2	0.130503915639485	0.629190408118066	0.606873964293721	56.6323889693698	4.95587145474581	0.116626746303297
ALPK3	8.87426626348497	337.425827439317	16.142847450213	59.4640084178383	16.9267440531811	44.6097304610109
ALPL	12.1368641544721	10.0221043578806	2.79162023575112	111.188257009863	54.4098844925966	240.950857862611
ALPP	0	0	0.121374792858744	0	0.0349005032024353	4.66506985213186
ALS2	72.4731744851273	31.6392890939371	22.2115870931502	52.1017978518202	34.3071946479939	34.7547703983824
ALS2CL	5.08965270993991	7.73005358545053	35.9269386861883	114.208651088229	14.0998032937839	56.7389120765538
ALX1	0	0.853901268160233	0	0.283161944846849	0	0
ALX3	0.0870026104263232	0.179768688033733	0.121374792858744	0	0	0.116626746303297
ALX4	1.91405742937911	0.494363892092766	0.364124378576232	0	0.0698010064048706	0.34988023890989
ALYREF	8.26524799050071	6.29190408118066	9.46723384298204	6.13517547168173	6.17738906683104	8.04724549492747
AMACR	0.0435013052131616	0	0.121374792858744	0.755098519591598	0.0349005032024353	0.0583133731516483
AMBN	0	0	0	0	0	0
AMBP	0.609018272984263	0.9437856121771	0.121374792858744	4.90814037734538	17989.1153706632	1.6910878213978
AMBRA1	114.408432710615	61.9752551996295	121.981666823038	83.7215483597184	44.5679425895098	92.7765766842724
AMD1	45.5023652529671	11.0557743140746	31.5574461432735	32.1860743975918	31.4104528821918	44.3181635952527
AMD1P1	0.0870026104263232	0	0	0	0	0
AMD1P2	0	0	0	0	0	0
AMD1P3	0.130503915639485	0	0	0.0943873149489497	0	0
AMD1P4	0	0	0	0	1.8846271729315	0.0583133731516483
AMDHD1	0.174005220852646	0.584248236109633	0.242749585717488	15.1019703918319	97.4771054444017	0.524820358364835
AMDHD2	6.22068664548211	11.7299068942011	5.219116092926	24.0687653119822	4.22296088749467	15.1031636462769
AMELX	0.130503915639485	0.9437856121771	0	0	0	0.0583133731516483
AMELY	0.0435013052131616	0	0	0	0	0
AMER1	11.6583497971273	5.1234076089614	13.9581011787556	18.3111391000962	7.08480215009436	8.33881236068571
AMER2	141.770753689694	0.2696530320506	0.364124378576232	1.5101970391832	0.383905535226788	0.466506985213186
AMER3	68.4710544055164	0.0898843440168666	0.364124378576232	0.377549259795799	0	0.0583133731516483
AMFR	145.511865938026	124.534758635369	117.976298658699	310.817428126891	137.29857959838	101.115389044958
AMH	1.00053001990272	0.988727784185533	0	0.283161944846849	0.139602012809741	0.466506985213186
AMHR2	0	0	0	0	0.279204025619482	0.174940119454945
AMIGO1	82.6089785997939	11.5950803781758	8.2534859143946	11.8928016835677	3.49005032024353	16.0944909898549
AMIGO2	3.43660311183977	10.9209477980493	16.142847450213	15.7626815964746	3.38534881063622	26.4742714108483
AMIGO3	0	0	0	0	0	0
AMMECR1	1.65304959810014	3.9099689647337	8.49623550011209	5.66323889693698	2.68733874658752	5.88965068831648
AMMECR1-IT1	0.0435013052131616	0	0	0	0	0
AMMECR1L	12.3108693753247	21.3025895319974	18.3275937216704	17.7448152104025	13.0876887009132	14.4617165416088
AMMECR1LP1	0.739522188623747	0	0	0.0943873149489497	0	0
AMN	0.391511746918455	0.314595204059033	35.9269386861883	147.33859863531	61.9483931843226	5.1898902104967
AMN1	10.8753263032904	1.93251339636263	1.94199668573991	3.68110528300904	1.67522415371689	2.56578841867253
AMOT	223.466204880011	51.548671293673	42.3598027077017	121.665248969196	5.40957799637747	21.3426945735033
AMOTL1	48.2429474813962	142.152090062675	98.677706594159	69.8466130622228	62.8558062675859	169.342035632387
AMOTL2	69.167075288927	398.906718746854	29.4940746646748	186.414947024176	30.3983382893211	186.77773420473
AMPD1	0	0	0.970998342869953	0	0	0.0583133731516483
AMPD2	170.786124266873	28.3585105373214	19.905466028834	51.6298612770755	69.0680958376194	65.7191715419076
AMPD3	14.2249268047038	6.38178842519753	15.4145986930605	27.4667086501444	1.57052264410959	19.7682334984088
AMPH	225.119254478111	12.4939238183445	1.69924710002242	5.09691500724328	0.209403019214612	0.174940119454945
AMT	0.304509136492131	0.0898843440168666	0.364124378576232	0.566323889693698	0.0349005032024353	0.233253492606593
AMTN	0	0	0	0	0	0
AMY1A	0	0	0	0	0	0
AMY1B	0	0	0	0	0	0
AMY1C	0	0	0	0	0	0
AMY2A	0.217506526065808	0	0	0	0	0
AMY2B	19.5320860407096	11.2355430021083	5.58324047150223	15.2907450217298	2.54773673377778	3.4988023890989
AMYP1	0	0	0	0	0	0
AMZ1	50.4615140472675	0.764016924143366	1.94199668573991	0.0943873149489497	4.64176692592389	7.23085827080439
AMZ2	30.9294280065579	38.7401522712695	16.6283466216479	34.0738206965708	7.46870768532115	22.9171556485978
AMZ2P1	12.0933628492589	5.57282932904573	2.06337147859865	2.64284481857059	1.29131861849011	5.71471056886153
AMZ2P2	0	0.2696530320506	0	0	0.0349005032024353	0.408193612061538
AMZ2P3	0	0	0	0	0	0
ANAPC1	14.790443772475	9.48279829377943	16.2642222430717	8.11730908560967	5.37467749317503	10.2631536746901
ANAPC10	0.783023493836909	0.2696530320506	0.121374792858744	0.188774629897899	0.0698010064048706	1.10795408988132
ANAPC10P1	0	0	0	0	0	0
ANAPC11	52.767083223565	67.5930267006837	35.562814307612	67.7700921333459	39.1583645931324	77.3818461722373
ANAPC13	9.39628192604291	6.42673059720596	6.91836319294842	17.5560405805046	7.36400617571384	9.15519958480878
ANAPC15	6.5686970871874	13.1231142264625	9.22448425726455	10.1938300144866	3.62965233305327	7.23085827080439
ANAPC15P1	0	0	0	0	0	0
ANAPC15P2	0.0435013052131616	0	0	0	0	0
ANAPC16	11.6583497971273	39.414284851396	23.3039602288789	29.9207788388171	21.7430134951172	31.2559680092835
ANAPC1P1	0	0	0	0	0	0
ANAPC1P2	1.30503915639485	1.7527447083289	1.0923731357287	1.60458435413214	0.977214089668188	1.28289420933626
ANAPC1P3	0	0	0	0	0	0
ANAPC1P4	0.0870026104263232	0.0449421720084333	0	0	0	0
ANAPC1P5	0	0	0	0	0	0
ANAPC1P6	0	0	0.121374792858744	0	0	0
ANAPC2	43.06629216103	32.8527277381648	26.9452040146412	55.2165792451356	45.300853156761	45.5427444314373
ANAPC4	8.43925321135335	18.3364061794408	10.6809817715695	8.96679492015022	4.01355786828006	16.7359380945231
ANAPC5	58.2917489856366	49.8408687573526	51.4629121721075	61.4461420317663	38.9489615739178	58.2550597784967
ANAPC7	38.5856577240744	16.5387192991035	19.2985920645403	29.9207788388171	11.307763037589	26.8241516497582
ANG	0.0870026104263232	3.68525810469153	5.70461526436097	1.88774629897899	70.6037179785266	1.45783432879121
ANGEL1	40.4127125430271	22.4261438322082	17.8420945502354	22.2754063279521	17.9737591492542	30.672834277767
ANGEL2	29.1023731876051	15.0106854508167	14.8077247287668	23.8799906820843	9.73724039347944	29.8564470536439
ANGPT1	2.08806265023176	82.8284230115426	3.51986899290358	16.3290054861683	0.0349005032024353	22.2757085439296
ANGPT2	4.95914879430042	7.5502848974168	2.67024544289237	1.03826046443845	0.558408051238964	4.54844310582857
ANGPT4	0.217506526065808	3.55043158866623	0.121374792858744	0	0.0698010064048706	3.2655488964923
ANGPTL1	0.913527409476394	9.16820308972039	8.86035987868832	4.24742917270274	2.3732342177656	3.96530937431208
ANGPTL2	12.4848745961774	255.676016555977	30.2223234218273	14.0637099273935	7.39890667891628	18.8935329011341
ANGPTL3	0.26100783127897	0	0.242749585717488	33.1299475470813	178.690576396469	0.641447104668131
ANGPTL4	105.577667752343	48.7622566291501	4.49086733577353	2.07652092887689	39.0536630835251	4.54844310582857
ANGPTL5	0.174005220852646	0	0.121374792858744	0	0	0
ANGPTL6	1.00053001990272	0.0449421720084333	0.121374792858744	0.660711204642648	13.8904002745692	0.874700597274724
ANGPTL7	0.435013052131616	0	0.970998342869953	5.28568963714118	0.0349005032024353	1.22458083618461
ANGPTL8	0.217506526065808	9.34797177775413	0.121374792858744	0.377549259795799	25.9310738794094	0.233253492606593
ANHX	0.0435013052131616	0	0	0	0	0
ANK1	28.3628509989814	2.78641466452287	1.0923731357287	7.45659788096702	0.209403019214612	1.74940119454945
ANK2	1571.83266126717	108.175808024299	50.6132886220963	654.481641856017	0.837612076858447	24.0834231116308
ANK2-AS1	3.30609919620028	0.988727784185533	0.485499171434977	0.283161944846849	0	0.116626746303297
ANK3	389.684692099502	9.88727784185533	129.749653565997	202.649565195395	7.64321020133333	188.993642384492
ANK3-DT	0	0	0	0	0	0.233253492606593
ANKAR	4.13262399525035	2.60664597648913	2.54887065003363	2.45407018867269	0.488607044834094	3.61542913540219
ANKDD1A	10.9188276085036	4.67398588887706	0.849623550011209	1.69897166908109	0.523507548036529	4.54844310582857
ANKDD1B	2.00106003980543	0	5.70461526436097	5.66323889693698	0.0349005032024353	1.92434131400439
ANKEF1	1.39204176682117	5.1234076089614	8.49623550011209	7.45659788096702	5.72368252519939	5.59808382255824
ANKFN1	4.61113835259513	1.84262905234577	0.849623550011209	0.0943873149489497	0	0.0583133731516483
ANKFY1	137.246617947525	94.37856121771	156.57348278778	132.236628243479	62.7511047579786	174.473612469732
ANKH	171.047132098151	53.3463581740103	85.9333533439908	60.124719622481	105.888126716189	42.1605687886417
ANKH-DT	0	0	0	0	0	0
ANKHD1	0.522015662557939	0.629190408118066	0.728248757152465	0.471936574744748	0.209403019214612	1.92434131400439
ANKHD1-DT	1.65304959810014	1.03366995619397	3.15574461432735	1.98213361392794	0.698010064048706	0.816387224123076
ANKHD1-EIF4EBP3	0.783023493836909	0.988727784185533	0.606873964293721	0.188774629897899	0.0698010064048706	0.991327343578021
ANKIB1	74.1697253884406	52.5373990778585	38.2330597505044	76.6424997385472	10.2956484447184	39.4198402505143
ANKK1	0.174005220852646	0	0	0	0	0
ANKLE1	0.435013052131616	0.224710860042167	0	0.283161944846849	0.174502516012176	0.233253492606593
ANKLE2	45.5023652529671	45.3017093845008	33.0139436575784	35.584017735754	24.290750228895	48.5167264621714
ANKMY1	7.35172058102431	5.61777150105416	9.3458590501233	5.85201352683488	3.21084629462405	12.4207484813011
ANKMY2	22.7511826264835	14.516321558724	13.4726020073206	16.9897166908109	4.39746340350684	9.91327343578021
ANKRA2	5.56816706728469	4.9885810929361	10.5596069787107	4.62497843249853	2.19873170175342	8.63037922644395
ANKRD1	0	0	0	0.660711204642648	0.0349005032024353	23.4419760069626
ANKRD10	21.6201486909413	32.7628433941479	41.8743035362667	35.8671796806009	12.9829871913059	36.2126047271736
ANKRD10-IT1	0.565516967771101	0	0.121374792858744	0.283161944846849	0.279204025619482	0.69976047781978
ANKRD11	291.371742317757	57.6158645148115	149.290995216255	104.581144963436	42.5088129005662	115.518792213415
ANKRD11P1	0.0435013052131616	0	0	0.188774629897899	0	0.116626746303297
ANKRD11P2	0.217506526065808	0	0	0	0	0
ANKRD12	120.542116745671	63.8178842519753	64.4500150079931	41.247256632691	26.4196809242435	70.0926745282813
ANKRD13A	14.6164385516223	23.954177680495	69.0622571366254	35.584017735754	15.5656244282861	71.0256884987076
ANKRD13B	54.4636341268783	6.24696190917223	4.00536816433856	1.88774629897899	0.244303522417047	2.97398203073406
ANKRD13C	35.7145715800057	34.5155881024768	39.5681824719506	24.1631526269311	14.5535098354155	34.2299500400176
ANKRD13D	31.1469345326237	8.58395485361076	8.73898508582958	7.64537251086492	5.30487648677016	18.4853392890725
ANKRD16	7.56922710709012	1.7527447083289	2.91299502860986	7.07904862117123	1.53562214090715	2.50747504552088
ANKRD17	285.281559587914	150.960755776327	203.788277209831	251.919743598747	110.77419716453	167.126127452624
ANKRD17-DT	0.783023493836909	0.898843440168666	0.121374792858744	0.660711204642648	0.383905535226788	0.408193612061538
ANKRD18A	5.4376631516452	0	2.91299502860986	3.30355602321324	0.66310956084627	1.22458083618461
ANKRD18B	8.52625582177968	0	0	0.0943873149489497	0.0349005032024353	0.174940119454945
ANKRD18CP	3.1755952805608	0	0	0.943873149489497	0	0
ANKRD18DP	0.130503915639485	0	0	0	0	0
ANKRD18EP	0	0	0	0	0	0
ANKRD19P	0	0	0	0	0	0
ANKRD2	0.696020883410586	0.0449421720084333	0.121374792858744	2.45407018867269	0	0.34988023890989
ANKRD20A1	0.435013052131616	0	0	0.471936574744748	0	0.0583133731516483
ANKRD20A10P	0	0	0	0	0	0
ANKRD20A11P	3.1755952805608	0.314595204059033	0.485499171434977	0.660711204642648	0	0.466506985213186
ANKRD20A17P	0	0	0	0	0	0.116626746303297
ANKRD20A18P	0.130503915639485	0	0.242749585717488	0	0	0
ANKRD20A19P	0	0	0	0	0	0
ANKRD20A21P	0	0	0	0.377549259795799	0	0.174940119454945
ANKRD20A2P	0.0435013052131616	0	0	0	0	0
ANKRD20A3P	0	0	0	0	0	0
ANKRD20A4P	0.0870026104263232	0	0	0	0	0
ANKRD20A5P	0.348010441705293	0	0.121374792858744	0.188774629897899	0	0.34988023890989
ANKRD20A6P	0.0435013052131616	0	0	0.188774629897899	0	0
ANKRD20A7P	0.0870026104263232	0	0	0.0943873149489497	0	0
ANKRD20A8P	0.0435013052131616	0.0449421720084333	0	0	0	0
ANKRD20A9P	0.0435013052131616	0	0	0	0	0
ANKRD22	0.739522188623747	0	11.409230528722	1.03826046443845	0.942313586465752	7.75567862916922
ANKRD23	0.304509136492131	0.179768688033733	0.121374792858744	0.188774629897899	0	0
ANKRD24	60.7713233827868	0.898843440168666	1.57787230716367	6.51272473147753	5.06057296435311	2.15759480661099
ANKRD26	21.6636499961545	7.86488010147583	5.94736485007846	12.5535128882103	3.03634377861187	7.34748501710769
ANKRD26P1	0	0	0	0	0	0
ANKRD26P2	0	0	0	0	0	0
ANKRD26P3	0.0870026104263232	0.0449421720084333	0	0	0	0
ANKRD26P4	0.0870026104263232	0	0	0.0943873149489497	0	0.116626746303297
ANKRD27	33.7135115402003	21.886837768107	36.2910630647645	27.1835467052975	4.32766239710197	28.5735528443077
ANKRD28	31.6254488899685	25.4822115287817	33.8635672075896	32.6580109723366	16.7871420403714	45.5427444314373
ANKRD29	3.82811485875822	12.134386442277	0.970998342869953	1.60458435413214	0.628209057643835	40.0029739820307
ANKRD30A	0	1.52803384828673	0.121374792858744	0	0	0.0583133731516483
ANKRD30B	5.22015662557939	0	0.364124378576232	0	0	0.0583133731516483
ANKRD30BL	6.22068664548211	0.719074752134933	0.606873964293721	0.849485834540547	0.279204025619482	2.09928143345934
ANKRD30BP1	0	0	0	0	0	0
ANKRD30BP2	0	0	0	0	0	0.0583133731516483
ANKRD30BP3	0	0	0	0	0	0
ANKRD31	0.478514357344778	0.853901268160233	0.242749585717488	0.283161944846849	0.0349005032024353	0.758073850971428
ANKRD33	0	0	0.121374792858744	0.0943873149489497	0	0.0583133731516483
ANKRD33B	93.4408035978712	23.7294668204528	2.30612106431614	80.4179923365051	1.74502516012176	9.79664668947691
ANKRD33B-AS1	0.130503915639485	0	0	0	0	0
ANKRD34A	31.1469345326237	0.314595204059033	0.606873964293721	0.188774629897899	0	0.466506985213186
ANKRD34B	0.304509136492131	0.0449421720084333	0.121374792858744	0.0943873149489497	0.0349005032024353	0
ANKRD34C	2.34907048151073	0.0449421720084333	0	0.283161944846849	0	0.0583133731516483
ANKRD34C-AS1	17.1830155591988	0.0449421720084333	0	0	0.0349005032024353	0.34988023890989
ANKRD35	21.9246578274335	10.3816417339481	2.67024544289237	0.660711204642648	1.29131861849011	1.28289420933626
ANKRD36	19.7495925667754	9.12326091771196	8.86035987868832	5.47446426703908	0.977214089668188	19.7682334984088
ANKRD36B	9.04827148433762	2.33699294443853	2.91299502860986	3.58671796806009	0.279204025619482	9.44676645056702
ANKRD36BP1	0	0	0	0	0	0
ANKRD36BP2	14.2249268047038	0.8089590961518	7.03973798580716	0.283161944846849	0	1.28289420933626
ANKRD36C	18.57505732602	5.9323667051132	13.3512272144619	5.94640084178383	1.95442817933638	15.8029241240967
ANKRD36P1	0	0	0	0	0	0
ANKRD37	3.43660311183977	0.4044795480759	1.94199668573991	1.1326477793874	4.7464684355312	3.3821756427956
ANKRD39	4.17612530046352	0.314595204059033	3.0343698214686	1.79335898403004	1.11681610247793	2.50747504552088
ANKRD40	98.2259471713189	131.006431404583	27.1879536003587	42.4742917270274	22.9994316104048	44.7846705804659
ANKRD40CL	0.0435013052131616	0.0898843440168666	27.3093283932174	0	0	0.0583133731516483
ANKRD42	44.5453365382775	7.23568969335776	11.5306053215807	29.9207788388171	5.89818504121156	16.4443712287648
ANKRD42-DT	1.60954829288698	2.5617038044807	0.606873964293721	1.88774629897899	0.314104528821918	0.874700597274724
ANKRD44	11.7453524075536	25.5271537007901	22.4543366788677	17.6504278954536	10.505051463933	119.309161468272
ANKRD44-AS1	0.0435013052131616	0	0	0	0.244303522417047	0.174940119454945
ANKRD44-DT	0	0.0449421720084333	0	0	0.0349005032024353	0
ANKRD44-IT1	0.435013052131616	0.4044795480759	0.242749585717488	0.377549259795799	0.0698010064048706	1.28289420933626
ANKRD45	1.04403132511588	0	0.242749585717488	0.377549259795799	0.0349005032024353	0.0583133731516483
ANKRD46	46.1113835259513	25.9765754208745	8.86035987868832	21.8034697532074	23.6276406680487	8.74700597274724
ANKRD49	2.21856656587124	2.51676163247227	1.82062189288116	2.35968287372374	1.95442817933638	4.31518961322197
ANKRD49P1	0.217506526065808	0	0.606873964293721	0	0.104701509607306	0.0583133731516483
ANKRD49P2	0.304509136492131	0	0.121374792858744	0	0	0
ANKRD49P3	0	0	0	0	0	0
ANKRD49P4	0	0	0	0	0	0
ANKRD50	23.6647100359599	30.0213709016335	25.2459569146188	25.3901877212675	8.4110212717869	57.1471056886153
ANKRD52	124.283228994003	29.2124118054817	119.79692055158	80.8899289112499	16.7871420403714	47.2921456259868
ANKRD53	1.91405742937911	10.0670465298891	1.21374792858744	1.69897166908109	0	0.69976047781978
ANKRD54	29.2328771032446	14.1567841826565	23.5467098145964	32.1860743975918	18.1482616652663	16.6193113482198
ANKRD54P1	0	0	0	0	0	0
ANKRD55	1.87055612416595	0	0.121374792858744	0.660711204642648	0.174502516012176	0.466506985213186
ANKRD6	20.8806265023176	4.94363892092766	1.57787230716367	12.3647382583124	2.02422918574125	10.3214670478417
ANKRD60	0	0.0449421720084333	0	0	0	0
ANKRD61	0.391511746918455	0	0.485499171434977	0.660711204642648	0	0.641447104668131
ANKRD62	0.783023493836909	0	0.242749585717488	0	0	0
ANKRD62P1	0.174005220852646	0	0	0	0	0
ANKRD62P1-PARP4P3	0.0870026104263232	0	0	0	0	0
ANKRD63	12.2238667648984	0	0	4.90814037734538	0	0.524820358364835
ANKRD65	37.3676211781058	18.5161748674745	3.76261857862107	7.73975982581387	0.244303522417047	41.9273152960351
ANKRD65-AS1	0.174005220852646	0.1348265160253	0.242749585717488	0.849485834540547	0	0
ANKRD66	0.522015662557939	0	0	0	0	0
ANKRD7	1.21803654596853	0	0	0.849485834540547	0.0349005032024353	0
ANKRD9	59.6402894472446	13.5275937745384	41.8743035362667	38.6987991290694	7.46870768532115	28.1070458590945
ANKS1A	62.2503677600343	53.8856642381115	103.168573929933	77.1144363132919	32.0386619398356	111.08697585389
ANKS1B	179.181876173013	4.26950634080116	3.64124378576232	10.8545412191292	0.383905535226788	2.50747504552088
ANKS3	15.5734672663119	7.6851114134421	7.64661195010088	21.8978570681563	2.89674176580213	10.1465269283868
ANKS4B	0.0435013052131616	0	5.34049088578474	3.58671796806009	1.8846271729315	0
ANKS6	18.0095403582489	17.6173314273059	17.2352205859417	49.9308896079944	4.71156793232876	32.2472953528615
ANKUB1	0.0870026104263232	0.179768688033733	0.121374792858744	0	0	0.991327343578021
ANKZF1	12.2238667648984	12.9882877104372	13.9581011787556	17.2728786356578	4.46726440991172	13.2371357054242
ANLN	18.2270468843147	0.359537376067467	8.13211112153586	0.188774629897899	0	5.48145707625494
ANO1	1.56604698767382	13.8421889785975	10.923731357287	7.64537251086492	207.343889525668	21.6342614392615
ANO1-AS1	0	0	0	0	0	0
ANO10	16.8785064227067	19.1004231035842	50.9774130006725	33.6018841218261	5.96798604761643	14.2867764221538
ANO2	2.78408353364234	21.886837768107	1.69924710002242	0.377549259795799	0.66310956084627	11.5460478840264
ANO3	67.3400204699742	8.58395485361076	2.06337147859865	3.11478139331534	2.93164226900456	1.63277444824615
ANO3-AS1	0	0.1348265160253	0	0	0	0
ANO4	15.5299659610987	0.0898843440168666	0.364124378576232	0.188774629897899	0.418806038429223	0.34988023890989
ANO5	22.5771774056309	2.5617038044807	12.1374792858744	11.7984143686187	2.82694075939726	4.43181635952527
ANO6	23.7082113411731	392.255277289606	30.2223234218273	87.4970409576764	72.0346386098264	89.6276545340834
ANO7	1.56604698767382	1.57297602029517	16.7497214145067	0.377549259795799	0.349005032024353	0.641447104668131
ANO7L1	0.652519578197424	0	0.364124378576232	0.188774629897899	0	0.174940119454945
ANO8	51.5490466775965	12.9882877104372	5.46186567864349	13.4029987227509	7.57340919492846	12.2458083618461
ANO9	0.26100783127897	0.0449421720084333	78.8936153581837	8.11730908560967	0.314104528821918	10.1465269283868
ANOS1	46.8509057145751	19.7745556837107	1.0923731357287	2.17090824382584	1.53562214090715	203.571985672404
ANOS2P	1.34854046160801	0	0	0.660711204642648	0	0.0583133731516483
ANP32A	52.8540858339914	52.8519942819176	67.4843848294618	61.3517547168173	29.8050297348797	54.5230038967912
ANP32AP1	0.26100783127897	0.0449421720084333	0	0	0	0
ANP32B	27.2318170634392	51.9531508417489	73.6744992652577	40.8697073728952	16.9267440531811	45.4844310582857
ANP32BP1	0.0435013052131616	0	0.121374792858744	0	0	0.174940119454945
ANP32BP2	0.0870026104263232	0	0	0	0	0
ANP32BP3	0	0	0	0	0	0.0583133731516483
ANP32C	0.304509136492131	0.0898843440168666	0	0	0.0349005032024353	0.174940119454945
ANP32D	0.130503915639485	0	0	0	0.0349005032024353	0.116626746303297
ANP32E	48.2429474813962	20.4936304358456	12.5016036644506	29.5432295790213	17.8690576396469	26.9990917692132
ANPEP	1.1310339355422	12.7186346783866	3536.37596473237	1320.47853613581	561.828300552803	106.363592628607
ANTKMT	23.403702204681	10.9658899700577	10.5596069787107	21.8034697532074	10.6446534767428	12.770628720211
ANTXR1	74.0392214728011	71.458053493409	58.0171509864797	58.9920718430936	6.87539913087975	129.863882008721
ANTXR2	4.17612530046352	230.148862855187	114.577804458654	25.4845750362164	63.2397118028127	60.8208481971692
ANTXRL	0.0435013052131616	0	0	0.0943873149489497	0	0.466506985213186
ANTXRLP1	0	0	0.728248757152465	0	0	1.34120758248791
ANXA1	6.09018272984263	491.39770874021	26.8238292217825	27.2779340202465	9.07413083263317	284.394320860589
ANXA10	0	0	0.242749585717488	0	13.8904002745692	0.0583133731516483
ANXA11	169.916098162609	173.027362232468	345.311285683127	197.363875558254	39.5771706315616	239.49302353382
ANXA13	0.0435013052131616	0	10.923731357287	12.7422875181082	7.85261322054794	0.0583133731516483
ANXA2	11.1363341345694	761.545104682902	621.43893943677	139.410064179599	42.892718435793	730.958132455912
ANXA2P1	0.565516967771101	0	0.242749585717488	0.188774629897899	0	0.233253492606593
ANXA2P2	0.0870026104263232	4.80881240490236	4.1267429571973	0.660711204642648	0.279204025619482	4.37350298637362
ANXA2P3	0.130503915639485	0	0	0	0	0.0583133731516483
ANXA2R	0.696020883410586	2.4268772884554	0.849623550011209	0.471936574744748	0	1.04964071672967
ANXA2R-AS1	1.04403132511588	3.5054894166578	2.06337147859865	1.5101970391832	0.698010064048706	4.43181635952527
ANXA2R-OT1	1.82705481895279	1.79768688033733	1.57787230716367	2.45407018867269	1.15171660568036	2.50747504552088
ANXA3	6.39469186633476	38.6952100992611	35.1986899290358	23.3136667923906	5.75858302840182	204.738253135437
ANXA4	14.9644489933276	41.4816247637839	345.432660475986	120.910150449605	63.3793138156225	170.85818333433
ANXA5	68.3840517950901	692.19933327389	53.5262836507062	146.300338170872	79.6080478047549	419.739659945564
ANXA6	265.27095918986	812.644354256491	103.532698308509	199.53478380208	271.037307870112	174.940119454945
ANXA7	41.8047543098483	44.807345492408	43.5735506362891	76.3593377937003	46.5921717752511	50.6743212687824
ANXA8	0	0	0	0.0943873149489497	0.139602012809741	1.5744610750945
ANXA8L1	0	0.314595204059033	0	0	0.104701509607306	4.37350298637362
ANXA9	2.43607309193705	1.70780253632047	5.94736485007846	33.696271436775	23.8370436872633	4.37350298637362
AOAH	4.08912269003719	24.4035994005793	21.7260879217152	1.60458435413214	16.0542314731202	88.4613870710505
AOAH-IT1	0.0870026104263232	0.4044795480759	0.606873964293721	0	0.383905535226788	1.10795408988132
AOC1	0.0435013052131616	0.0449421720084333	2157.43694306418	1604.96190339194	34.5514981704109	0.466506985213186
AOC2	2.17506526065808	9.48279829377943	0.242749585717488	1.79335898403004	0.488607044834094	1.28289420933626
AOC3	1.91405742937911	1575.58266627166	116.155676765818	21.2371458635137	16.996545059586	233.545059472351
AOC4P	0.0435013052131616	4.08973765276743	0	1.1326477793874	0.872512580060882	0.408193612061538
AOPEP	19.5755873459227	10.6962369380071	16.2642222430717	28.6937437444807	38.565056038691	23.5002893801143
AOX1	2.56657700757654	38.380614895202	8.37486070725335	426.253114309457	1690.75487764198	11.5460478840264
AOX2P	0	0	0	0	0	0
AOX3P	0.0870026104263232	0	0	0	0	0
AOX3P-AOX2P	0	0	0	0	0	0
AP1AR	13.8334150577854	10.7411791100156	67.7271344151792	32.6580109723366	11.5171660568036	19.8265468715604
AP1AR-DT	0.348010441705293	0	0.242749585717488	0.377549259795799	0	0.116626746303297
AP1B1	389.24967904737	221.654792345593	466.321954163295	335.641291958465	182.075925207105	388.833572175191
AP1B1P1	0	0	0	0.0943873149489497	0	0
AP1B1P2	0	0	0	0	0	0
AP1G1	57.7262320178655	48.4476614250911	77.801242222455	92.2164067051238	65.0545379693394	67.8767663485186
AP1G2	3.7411122483319	3.82008462071683	31.5574461432735	9.91066806963972	2.58263723698021	23.0337823949011
AP1G2-AS1	0.0870026104263232	0	0	0	0.104701509607306	0.233253492606593
AP1M1	139.073672766478	67.41325801265	32.4070696932847	72.9613944555381	52.1413517844383	54.2314370310329
AP1M2	0.304509136492131	0	133.876396523195	53.9895441507992	1.01211459287062	45.3678043119824
AP1M2P1	0.0435013052131616	0	0	0.0943873149489497	0	0.0583133731516483
AP1S1	95.267858416824	31.5494047499202	54.1331576149999	79.8516684468114	23.8719441904657	39.8280338625758
AP1S2	9.91829758860085	13.2129985704794	5.219116092926	2.45407018867269	2.23363220495586	12.0125548692396
AP1S2P1	0	0	0.121374792858744	0	0	0
AP1S3	0.957028714689556	0.224710860042167	1.21374792858744	2.07652092887689	0.488607044834094	3.4988023890989
AP2A1	323.562708175496	120.265252294568	125.744285401659	105.053081538181	83.9357102018568	103.214670478418
AP2A2	140.726722364578	58.289997094938	65.6637629365806	120.910150449605	53.2930683901187	79.7143810983032
AP2B1	457.503226926821	136.399492045595	223.936492824383	238.044808301251	45.859261208	207.420668300413
AP2B1P1	0	0.1348265160253	0	0.0943873149489497	0	0.174940119454945
AP2M1	495.479866377911	244.035994005793	350.773151361771	352.914170594123	144.767287283702	236.810608368844
AP2S1	39.5861877439771	36.6728123588816	42.4811775005605	40.8697073728952	36.1918218209254	53.065169568
AP3B1	20.6196186710386	43.3242538161297	57.2889022293272	55.7829031348293	15.2166193962618	50.907574761389
AP3B2	220.029601768171	1.66286036431203	2.18474627145739	7.55098519591597	0.349005032024353	2.44916167236923
AP3D1	272.0136614979	98.6930097305196	218.353252352881	245.31263155232	144.17397872926	190.218223220677
AP3M1	19.9670990928412	31.3696360618865	31.5574461432735	28.5049691145828	27.0478899818873	33.5885029353494
AP3M2	62.4678742861001	11.0108321420662	8.61761029297083	12.9310621480061	1.22151761208523	11.5460478840264
AP3S1	11.0928328293562	20.8082256399046	15.657348278778	6.79588667632438	12.1453751144475	12.2458083618461
AP3S2	23.6647100359599	12.5388659903529	24.1535837788901	20.8595966037179	11.8312705856256	9.56339319687032
AP4B1	5.61166837249785	4.7189280608855	5.34049088578474	3.39794333816219	4.1531598810898	3.79036925485714
AP4B1-AS1	0	0	0	0.283161944846849	0.0349005032024353	0.116626746303297
AP4E1	6.22068664548211	11.1906008300999	13.8367263858968	6.04078815673278	6.73579711807001	16.2111177361582
AP4M1	5.17665532036623	6.6064992852397	9.95273301441702	4.05865454280484	0.66310956084627	6.06459080777142
AP4S1	12.7023811222432	5.75259801707946	1.45649751430493	6.04078815673278	2.40813472096803	7.69736525601758
AP5B1	59.9882998889499	63.1886938438572	92.3662173655043	102.882173294355	55.7710041174916	170.100109483358
AP5M1	41.8917569202746	31.1898673738527	52.3125357221187	43.3237775615679	18.8462717293151	28.3402993517011
AP5S1	13.8769163629986	7.05592100532403	9.3458590501233	14.7244211320362	5.89818504121156	10.8462874062066
AP5Z1	32.7999841307239	51.0543074015802	46.3651708720403	53.9895441507992	21.7430134951172	63.7365168547516
APAF1	23.9692191724521	11.5501382061674	44.3017993934416	10.4769919593334	10.9936585087671	27.6988522470329
APBA1	106.708701687885	1.84262905234577	2.67024544289237	3.30355602321324	14.030002287379	1.04964071672967
APBA2	82.3479707685149	0.629190408118066	0.728248757152465	0.943873149489497	0.418806038429223	2.21590817976264
APBA3	3.61060833269241	4.08973765276743	5.34049088578474	6.22956278663068	5.72368252519939	7.98893212177582
APBB1	447.58492933822	41.4816247637839	26.8238292217825	110.244383860373	8.55062328459664	49.741307298356
APBB1IP	5.17665532036623	63.4134047038994	7.1611127786659	5.94640084178383	70.8131209977412	42.277195534945
APBB2	53.2455975809098	97.8391084623593	31.314696557556	53.4232202611055	28.6882136324018	48.8666067010813
APBB3	10.3533106407325	4.22456416879273	4.00536816433856	5.38007695209013	2.3732342177656	8.51375248014065
APC	502.396573906804	62.7842142957813	75.1309967795626	49.2701784033517	23.6276406680487	60.1794010925011
APC2	535.022552816675	2.696530320506	5.82599005721972	3.49233065311114	1.08191559927549	3.73205588170549
APCDD1	54.8116445685836	74.154583813915	6.91836319294842	1.98213361392794	2.05912968894368	17.1441317065846
APCDD1L	0.348010441705293	0.2696530320506	0.970998342869953	18.4999137299941	0	0.466506985213186
APCDD1L-DT	0.26100783127897	0.179768688033733	0	22.1810190130032	0.0349005032024353	0.583133731516483
APCS	0	0	0	0	984.333792321485	0.116626746303297
APEH	82.2174668528755	71.5479378374258	169.439210830807	248.427412945636	133.773628774934	132.371357054242
APELA	0.0435013052131616	0	0	0.188774629897899	0	0.174940119454945
APEX1	40.369211237814	66.6042989164982	46.6079204577578	55.5941285049314	53.4326704029284	61.2290418092307
APEX2	8.74376234784548	11.0557743140746	42.1170531219842	20.2932727140242	11.7265690760183	26.7658382766066
APH1A	27.6668301155708	62.5595034357392	175.993449645179	105.713792742824	79.3288437791354	110.620468868677
APH1B	15.0949529089671	22.8755655522926	5.94736485007846	17.2728786356578	2.93164226900456	25.3080039478154
API5	50.8095244889728	38.9648631313117	58.3812753650559	57.7650367487572	41.6013998173028	47.6420258648967
API5P1	0.130503915639485	0.0898843440168666	0	0.0943873149489497	0.174502516012176	0.0583133731516483
API5P2	0	0.0449421720084333	0	0	0.0698010064048706	0
APIP	3.1755952805608	15.3252806548758	8.01073632867711	7.55098519591597	3.94375686187519	9.38845307741538
APLF	8.83076495827181	8.7637235416445	3.88399337147981	9.91066806963972	3.0712442818143	8.28049898753406
APLN	36.1060833269241	0.629190408118066	0	23.7856033671353	0.174502516012176	7.93061874862417
APLNR	117.584027991176	254.552462255766	4.00536816433856	62.3900151812557	20.6959983990441	13.0038822128176
APLP1	510.226808845173	0.9437856121771	3.27711940718609	13.8749352974956	0.139602012809741	1.92434131400439
APLP2	594.575839653493	548.114729814853	1188.50197167282	1237.51208629568	472.657514870581	1473.11243255694
APMAP	65.5999682614477	245.698854370105	62.2652687365358	71.0736481565591	466.61972781656	84.7876445624966
APOA1	0.130503915639485	0.0449421720084333	0	0.188774629897899	5566.90946481405	2.21590817976264
APOA1-AS	0.870026104263232	0.0898843440168666	0.485499171434977	0	0	1.04964071672967
APOA2	0.130503915639485	0.1348265160253	0	0.0943873149489497	1547.45341149278	0.291566865758242
APOA4	0	0	0	0.0943873149489497	8.16671774936985	0
APOA5	0	0	0	0	650.999086235025	0.116626746303297
APOB	0.913527409476394	36.4481014988394	4.73361692149102	1.79335898403004	15335.8395152013	0.991327343578021
APOBEC1	0	0	10.438232185852	0	0	0
APOBEC2	0.391511746918455	1.84262905234577	1.0923731357287	0.0943873149489497	0.314104528821918	0.583133731516483
APOBEC3A	0.0870026104263232	0.449421720084333	14.4436003501906	0	3.62965233305327	6.7643512855912
APOBEC3AP1	0	0	0	0	0	0.0583133731516483
APOBEC3B	0.0435013052131616	0.179768688033733	23.3039602288789	0	0	2.39084829921758
APOBEC3B-AS1	0	0	0	0	0	0
APOBEC3C	1.00053001990272	12.2692129583023	6.91836319294842	2.45407018867269	0.977214089668188	21.8092015587165
APOBEC3D	0	0	0.242749585717488	0.0943873149489497	0.244303522417047	0.641447104668131
APOBEC3F	1.26153785118169	3.41560507264093	2.67024544289237	3.39794333816219	2.05912968894368	5.53977044940659
APOBEC3G	1.91405742937911	7.10086317733246	3.15574461432735	3.39794333816219	2.09403019214612	20.9928143345934
APOBEC3H	0.0870026104263232	0	0	0	0	1.34120758248791
APOBEC4	0.957028714689556	0	0.606873964293721	0	0	0.174940119454945
APOBR	1.87055612416595	1.79768688033733	217.50362880287	1.69897166908109	7.92241422695281	49.741307298356
APOC1	9.13527409476394	13.8871311506059	1.57787230716367	1.60458435413214	1479.29272873842	156.279840046417
APOC1P1	0.0870026104263232	0.0898843440168666	0.121374792858744	0	59.0167509153181	0.466506985213186
APOC2	0.217506526065808	0	0	0	0.698010064048706	0.0583133731516483
APOC3	0	0	0	5.28568963714118	4975.8345425776	0.34988023890989
APOC4	0	0	0	0	0	0
APOC4-APOC2	0.0435013052131616	0	0.121374792858744	0.0943873149489497	0.523507548036529	0
APOD	149.687991238489	834.48624985259	7.64661195010088	14.913195761934	0	3.2655488964923
APOE	1133.77451777063	492.386436524395	42.9666766719954	2625.66632724988	4896.01709175363	312.501366719683
APOF	0	0	0	0	156.912662398149	0
APOH	0.0435013052131616	0	0.242749585717488	3.20916870826429	2700.14723126281	2.62410179182417
APOL1	5.39416184643204	22.4261438322082	54.6186567864349	48.3263052538622	175.444829598642	102.456596627446
APOL2	85.871576490781	23.0553342403263	42.6025522934192	38.2268625543246	49.8379185730776	57.205419061767
APOL3	6.61219839240057	66.064992852397	15.171849107343	31.902912452745	37.7972449682374	109.745768271402
APOL4	9.70079106253504	8.67383919762763	3.27711940718609	12.4591255732614	3.28064730102892	17.5523253186461
APOL5	0	0	0	0	0	0
APOL6	30.407412344	270.23728028671	163.855970359305	40.3977707981505	180.679905079007	182.929051576721
APOLD1	40.369211237814	477.151040213536	14.5649751430493	32.0916870826429	28.2694075939726	44.3181635952527
APOM	0.652519578197424	0.6741325801265	0.970998342869953	45.022749230649	94.1964581433728	0
APONP	0	0	0	0	0	0
APOO	19.2275769042174	4.3144485128096	8.37486070725335	19.1606249346368	3.45514981704109	4.60675647898022
APOOL	18.0530416634621	19.909382199736	14.2008507644731	25.2958004063185	19.3697792773516	10.5547205404483
APOOP1	0	0	0	0	0	0
APOOP2	0	0	0.121374792858744	0	0	0
APOOP3	0	0	0	0	0	0
APOOP4	0	0	0	0	0	0
APOOP5	0.0870026104263232	0	0	0	0	0
APP	1698.72596857396	295.135243579382	1332.93797517473	2057.26591662731	358.463068392213	620.51260370669
APP-DT	2.87108614406867	0	0	0.660711204642648	0.349005032024353	0.233253492606593
APPBP2	41.978759530701	46.0657263086442	26.8238292217825	29.4488422640723	20.4865953798295	34.6964570252307
APPBP2-DT	0.174005220852646	1.52803384828673	0.485499171434977	0.283161944846849	0.0349005032024353	0.233253492606593
APPL1	55.4641641467811	51.4587869496561	37.2620614076345	46.2497843249853	22.2316205399513	60.5292813314109
APPL2	21.7071513013676	22.0216642841323	208.157769752746	22.9361175325948	7.01500114368949	16.1528043630066
APRG1	2.91458744928183	2.8313568365313	3.88399337147981	2.64284481857059	0.977214089668188	3.03229540388571
APRT	10.0053001990272	24.9429054646805	41.1460547791143	42.1911297821805	29.7003282252724	41.110928071912
APTR	3.13209397534764	3.01112552456503	5.82599005721972	2.64284481857059	2.09403019214612	5.3065169568
APTX	16.0954829288698	7.9547644454927	11.6519801144394	10.3826046443845	8.55062328459664	12.4207484813011
AQP1	31.0599319221974	478.229652341739	43.4521758434304	890.166767283544	19.0905752517321	774.868102439103
AQP10	0.130503915639485	0.0449421720084333	0	0	0	0.34988023890989
AQP11	3.7411122483319	1.2134386442277	4.73361692149102	1.79335898403004	3.03634377861187	0.933013970426373
AQP12A	0.0870026104263232	0	0.606873964293721	0	0	0
AQP12B	0.0870026104263232	0	0.364124378576232	0	0	0.0583133731516483
AQP2	0.0435013052131616	0	0.121374792858744	1429.30711027195	0	0.0583133731516483
AQP3	1.52254568246066	1.2134386442277	1.45649751430493	191.134312771623	52.3856553068554	184.67845277127
AQP4	1063.99842420872	0.719074752134933	0	0.660711204642648	0.942313586465752	648.153142580571
AQP4-AS1	9.48328453646923	0.0449421720084333	0	0.849485834540547	0.209403019214612	0.408193612061538
AQP5	4.74164226823462	0	0	1.22703509433635	0	22.8005289022945
AQP5-AS1	0.217506526065808	0	0	1.41580972423425	0	0.0583133731516483
AQP6	0.739522188623747	1.93251339636263	0	25.4845750362164	0.279204025619482	0
AQP7	0.217506526065808	419.4003491827	18.4489685145291	37.7549259795799	17.5200526076225	3.96530937431208
AQP7B	0.522015662557939	49.571215725302	0.121374792858744	1.3214224092853	0.628209057643835	0.233253492606593
AQP7P1	0.174005220852646	5.07846543695296	0.121374792858744	1.88774629897899	2.51283623057534	0.0583133731516483
AQP7P2	0.0435013052131616	11.0557743140746	0	0.0943873149489497	0.732910567251141	0
AQP7P3	0	0.314595204059033	0	0	0.104701509607306	0
AQP7P4	0	0.0898843440168666	0	0	0.139602012809741	0.0583133731516483
AQP7P5	0	0	0	0	0	0
AQP8	0.304509136492131	0.314595204059033	1647.78418785031	0.0943873149489497	0	0.583133731516483
AQP9	0.696020883410586	0.988727784185533	1.21374792858744	0.188774629897899	214.11458714694	23.8501696190242
AQR	27.6668301155708	28.6731057413805	34.8345655504596	33.6018841218261	16.19383348593	35.0463372641406
AR	2.2620678710844	105.614104219818	6.79698840008967	28.221807169736	106.446534767428	10.8462874062066
ARAF	23.3166995942546	57.256327138744	81.0783616296411	78.719020667424	61.3201841266788	77.6150996648439
ARAFP1	0	0	0	0	0	0
ARAFP2	0	0	0	0	0	0
ARAFP3	0	0	0	0	0	0
ARAP1	92.1357644414763	181.701201430096	99.5273301441702	178.203250623617	108.086858417942	557.709100822364
ARAP1-AS1	0	0	0	0	0	0
ARAP1-AS2	0.130503915639485	0.179768688033733	0.242749585717488	0.471936574744748	0.244303522417047	0.933013970426373
ARAP2	66.469994365711	10.4265839059565	24.1535837788901	12.6479002031593	14.7629128546301	86.0122253986812
ARAP3	9.04827148433762	30.9202143418021	7.64661195010088	26.9947720753996	8.09691674296498	34.4048901594725
ARC	19.1840755990043	3.59537376067466	0.485499171434977	1.69897166908109	0.523507548036529	19.0101596474373
ARCN1	76.3447906490987	96.9852071941991	121.132043273027	78.5302460375261	120.371835545199	81.9886026512175
AREG	0	5.30317629699513	11.0451061501457	0.0943873149489497	2.05912968894368	23.7335428727209
AREL1	50.9835297098254	19.2352496196095	63.114892286547	58.8976845281446	24.3954517385023	48.3417863427165
ARF1	332.871987491113	287.629900853973	377.961104962129	323.465328330051	268.908377174764	424.054849558786
ARF1P1	0	0	0	0	0.0349005032024353	0
ARF1P2	0.478514357344778	0.5393060641012	0.485499171434977	0.188774629897899	0	0.34988023890989
ARF1P3	0	0	0	0.188774629897899	0	0
ARF3	349.184976946048	56.6720789026344	215.925756495706	139.410064179599	33.0507765327062	108.287933942611
ARF4	19.4450834302832	40.7176078396406	43.2094262577129	22.9361175325948	47.708987877729	50.0328741641143
ARF4-AS1	0.130503915639485	0.0449421720084333	0	0	0.0349005032024353	0
ARF4P1	0.130503915639485	0	0.121374792858744	0	0	0.0583133731516483
ARF4P2	0	0	0	0	0	0
ARF4P3	0	0	0	0.0943873149489497	0	0
ARF4P4	0	0	0	0	0	0
ARF5	46.1113835259513	28.1337996772793	49.2781659006501	41.247256632691	23.6625411712511	47.6420258648967
ARF6	25.3177596340601	55.593466774432	166.890340180773	82.6832878952799	68.6492897991902	125.432065649196
ARFGAP1	102.271568556143	29.976428729625	52.19116092926	65.693571204469	46.347868252834	75.7490717239911
ARFGAP2	90.8742265902946	79.0532805628342	55.1041559578698	81.3618654859946	43.2417234678173	74.6411176341098
ARFGAP3	11.2668380502089	17.527447083289	13.1084776287444	20.4820473439221	31.2359503661796	23.3253492606593
ARFGEF1	46.8509057145751	38.9648631313117	90.3028458869056	73.9052676050276	22.4061230559634	67.4102593633054
ARFGEF1-DT	0.26100783127897	0	0	0.943873149489497	0.488607044834094	0.758073850971428
ARFGEF2	89.6126887391129	62.8291564677898	153.539112966311	134.313149172355	45.2659526535586	89.6859679072351
ARFGEF3	509.704793182615	4.40433285682646	86.0547281368496	38.9819610739162	1.15171660568036	215.176346929582
ARFIP1	5.30715923600572	10.6962369380071	34.4704411718833	13.214224092853	6.87539913087975	14.5200299147604
ARFIP2	38.3681511980086	17.842042287348	44.5445489791591	46.0610096950874	47.4995848585144	38.5451396532395
ARFRP1	36.9326081259742	40.8973765276743	44.3017993934416	49.4589530332496	17.7643561300396	41.9273152960351
ARG1	0.348010441705293	0.8089590961518	0.364124378576232	0	528.707723013692	0.0583133731516483
ARG2	6.52519578197424	1.57297602029517	3.27711940718609	24.2575399418801	1.04701509607306	0.291566865758242
ARGFX	0.0435013052131616	0	0	0.0943873149489497	0	0
ARGFXP1	0.0435013052131616	0	0	0	0	0.174940119454945
ARGFXP2	0.739522188623747	0.314595204059033	0.364124378576232	0.660711204642648	0.279204025619482	0.583133731516483
ARGLU1	65.1214539041029	28.0439153332624	46.7292952506165	29.5432295790213	28.4788106131872	54.2314370310329
ARHGAP1	88.1336443618655	121.748343970846	120.525169308733	109.961221915526	50.0473215922922	119.250848095121
ARHGAP10	16.0519816236566	29.5719491815491	20.2695904074103	19.7269488243305	5.30487648677016	28.9817464563692
ARHGAP11A	0	0	0.121374792858744	0	0	0.174940119454945
ARHGAP11A-DT	0	0	0	0	0	0
ARHGAP11A-SCG5	0	0	0	0	0	0
ARHGAP11B	0	0	0	0	0	0
ARHGAP11B-DT	0	0	0	0	0	0
ARHGAP12	35.4970650539399	42.8298899240369	49.2781659006501	37.6605386646309	21.7081129919147	35.8627244882637
ARHGAP15	0.783023493836909	3.28077855661563	2.42749585717488	1.3214224092853	2.02422918574125	12.1291816155428
ARHGAP15-AS1	0	0	0.121374792858744	0.188774629897899	0	1.28289420933626
ARHGAP16P	0	0	0	0	0.0349005032024353	0
ARHGAP17	8.09124276964806	32.0887108140214	70.7615042366478	21.8034697532074	12.2849771272572	29.7398203073406
ARHGAP18	4.04562138482403	19.2801917916179	25.2459569146188	44.1732633961084	3.87395585547032	65.8357982882109
ARHGAP19	3.78461355354506	8.58395485361076	2.91299502860986	10.0994426995376	3.03634377861187	11.8376147497846
ARHGAP19-SLIT1	1.95755873459227	0	0.242749585717488	0	0	0.0583133731516483
ARHGAP20	22.6641800160572	42.0209308278851	5.82599005721972	0.566323889693698	3.35044830743379	10.7879740330549
ARHGAP21	249.04497234535	115.096902513598	111.664809430045	52.1961851667692	25.7216708601948	68.5765268263384
ARHGAP22	17.1830155591988	2.4268772884554	3.0343698214686	1.60458435413214	0.279204025619482	5.83133731516483
ARHGAP22-IT1	0.609018272984263	0	0.121374792858744	0.0943873149489497	0	0.524820358364835
ARHGAP23	63.4249030007896	10.8760056260409	5.46186567864349	24.7294765166248	4.04845837148249	20.0014869910154
ARHGAP23P1	0.130503915639485	0.0449421720084333	0	0	0	0
ARHGAP24	13.0938928691616	30.9651565138106	5.46186567864349	180.846095442188	2.16383119855099	32.5971755917714
ARHGAP25	4.21962660567668	19.2352496196095	9.10310946440581	9.53311880984392	10.6795539799452	53.4150498069099
ARHGAP26	252.655580678043	39.8637065714803	97.4639586655715	29.4488422640723	35.4938117568767	87.5866864737757
ARHGAP26-AS1	0.217506526065808	0.179768688033733	0.121374792858744	0.188774629897899	0.314104528821918	0.291566865758242
ARHGAP26-IT1	0.609018272984263	0	0.364124378576232	0	0.488607044834094	0.291566865758242
ARHGAP27	1.87055612416595	6.15707756515536	40.6605556076793	8.58924566035442	2.58263723698021	20.8761875882901
ARHGAP27P1-BPTFP1-KPNA2P3	0.435013052131616	0.6741325801265	0.485499171434977	0.943873149489497	0.139602012809741	0.69976047781978
ARHGAP27P2	0.0870026104263232	0	0	0.0943873149489497	0.0349005032024353	0
ARHGAP28	3.04509136492131	14.2916106986818	1.21374792858744	39.5482849636099	0.0349005032024353	5.71471056886153
ARHGAP28-AS1	0.0435013052131616	0.0449421720084333	0	0	0	0
ARHGAP29	10.7883236928641	54.7395655062718	3.39849420004484	49.3645657183007	19.7536848125784	47.1755188796835
ARHGAP29-AS1	0.0435013052131616	0.179768688033733	0	0.283161944846849	0	0.0583133731516483
ARHGAP30	6.13368403505579	22.4710860042167	15.5359734859193	6.98466130622228	22.126919030344	125.665319141802
ARHGAP31	69.1235739837138	125.703255107588	40.0536816433856	61.3517547168173	12.5292806496743	237.626995592967
ARHGAP31-AS1	0.26100783127897	1.70780253632047	0.485499171434977	0.566323889693698	0	1.22458083618461
ARHGAP32	544.505837353144	19.8194978557191	149.533744801973	47.6655940492196	13.8904002745692	39.4198402505143
ARHGAP33	79.4333833192331	0.764016924143366	2.67024544289237	3.02039407836639	0.0349005032024353	2.79904191127912
ARHGAP35	479.906399111599	115.950803781758	245.783955538957	248.804962205431	131.923902105205	170.916496707481
ARHGAP36	1.60954829288698	0	0	0	0.0349005032024353	0
ARHGAP39	96.1813858263003	1.6179181923036	12.6229784573094	10.4769919593334	1.22151761208523	4.43181635952527
ARHGAP4	7.13421405495851	22.4710860042167	29.3726998718161	18.9718503047389	11.7614695792207	66.652185512334
ARHGAP40	0.174005220852646	0.224710860042167	0	0.188774629897899	0.0349005032024353	0.0583133731516483
ARHGAP42	5.30715923600572	17.0330831911962	21.2405887502802	16.7065547459641	11.3426635407915	10.3797804209934
ARHGAP42-AS1	0.0435013052131616	0	0	0	0.0349005032024353	0
ARHGAP42P1	0	0	0	0	0	0
ARHGAP42P2	0	0	0	0	0	0
ARHGAP42P3	0	0	0	0	0	0
ARHGAP42P4	0	0	0	0	0	0
ARHGAP42P5	0	0	0	0	0	0
ARHGAP44	89.1776756869813	3.41560507264093	64.8141393865694	15.007583076883	0.942313586465752	64.5529040788747
ARHGAP44-AS1	0.304509136492131	0	0.242749585717488	0	0	0.291566865758242
ARHGAP45	30.0594019022947	40.762550011649	52.5552853078362	34.7345319012135	38.5301555354885	168.175768169354
ARHGAP5	125.76227337125	58.8742453310476	67.9698840008967	82.588900580331	31.4802538885966	45.3678043119824
ARHGAP5-AS1	3.00159005970815	2.696530320506	0.970998342869953	2.17090824382584	0.0349005032024353	1.51614770194286
ARHGAP6	15.0079502985408	14.830916762783	10.0741078072758	34.4513699563666	0.977214089668188	15.2197903925802
ARHGAP8	0.130503915639485	0	1.21374792858744	1.3214224092853	0	1.34120758248791
ARHGAP9	3.43660311183977	6.42673059720596	5.58324047150223	0.660711204642648	7.15460315649923	19.1850997668923
ARHGDIA	176.441293944584	119.186640166365	267.267293874955	163.950766066326	96.9535978963652	200.656317014822
ARHGDIB	8.35225060092703	92.2662791333136	33.6208176218721	39.9258342234057	49.1050080058264	221.590817976264
ARHGDIG	44.7628430643433	1.0786121282024	0.849623550011209	0	0.0349005032024353	0.0583133731516483
ARHGEF1	19.7060912615622	40.762550011649	39.2040580933744	35.8671796806009	33.1205775391111	133.420997770971
ARHGEF10	0	0	0	0	0	0.0583133731516483
ARHGEF10L	53.9851197695336	26.7405923450178	95.6433367726904	149.887056138932	110.111087603683	54.2897504041846
ARHGEF11	169.394082500051	48.4926035970995	133.512272144619	62.1068532364089	21.4638094694977	78.3731735158153
ARHGEF12	379.635890595261	109.703841872586	210.949389988497	477.22226438189	231.285634722539	209.228382868114
ARHGEF15	1.21803654596853	37.7963666590924	2.54887065003363	37.0942147749372	2.58263723698021	20.9345009614417
ARHGEF16	1.6965509033133	8.67383919762763	69.3050067223429	32.2804617125408	3.87395585547032	12.4207484813011
ARHGEF17	238.822165620257	79.3229335948848	43.3308010505717	171.501751262242	11.2728625343866	116.335179437538
ARHGEF17-AS1	0.522015662557939	1.6179181923036	0.242749585717488	0.755098519591598	0	0.116626746303297
ARHGEF18	69.2975792045665	31.5044625779118	207.186771409876	98.3515821768056	27.3270940075068	92.0768162064527
ARHGEF18-AS1	0.0435013052131616	1.03366995619397	0	0.0943873149489497	0.0698010064048706	0.291566865758242
ARHGEF19	0.652519578197424	2.5617038044807	1.69924710002242	3.58671796806009	2.61753774018265	10.7879740330549
ARHGEF19-AS1	0	0	0	0	0	0
ARHGEF2	159.388782301024	201.925178833891	56.8034030578923	46.3441716399343	14.9374153706423	224.214919768088
ARHGEF2-AS1	0	0	0.242749585717488	0	0	0.291566865758242
ARHGEF2-AS2	0.565516967771101	0.0449421720084333	0.728248757152465	0	0.0349005032024353	0.34988023890989
ARHGEF25	21.8811565222203	2.9661833525566	9.83135822155828	2.07652092887689	0.558408051238964	3.20723552334066
ARHGEF26	11.7888537127668	8.98843440168666	5.94736485007846	3.58671796806009	13.8554997713668	24.7248702162989
ARHGEF26-AS1	3.56710702747925	1.16849647221927	0	0.471936574744748	0.104701509607306	0.758073850971428
ARHGEF28	21.533146080515	41.3917404197671	12.6229784573094	104.486757648487	4.50216491311415	26.8824650229099
ARHGEF3	52.8105845287782	17.3926205672637	11.2878557358632	72.9613944555381	3.80415484906544	53.065169568
ARHGEF3-AS1	0	0.0898843440168666	0	0	0	0
ARHGEF33	2.78408353364234	0	0.242749585717488	0.849485834540547	0.174502516012176	0.408193612061538
ARHGEF34P	0.0435013052131616	0.449421720084333	2.67024544289237	3.96426722785589	1.22151761208523	3.79036925485714
ARHGEF35	0.130503915639485	0.584248236109633	9.10310946440581	0.660711204642648	0	0.34988023890989
ARHGEF35-AS1	0.0435013052131616	0.629190408118066	0.606873964293721	0.283161944846849	0.0349005032024353	0.233253492606593
ARHGEF37	14.9644489933276	11.9995599262517	40.0536816433856	29.8263915238681	2.02422918574125	13.4120758248791
ARHGEF38	0.0435013052131616	0	7.03973798580716	8.11730908560967	0.349005032024353	17.3190718260395
ARHGEF38-IT1	0	0	0	0.0943873149489497	0	0.116626746303297
ARHGEF39	0.565516967771101	3.95491113674213	1.94199668573991	1.22703509433635	0	1.63277444824615
ARHGEF4	558.687262852635	36.7626967028984	17.1138457930829	3.39794333816219	2.02422918574125	16.2111177361582
ARHGEF4-AS1	1.00053001990272	0.0898843440168666	0	0	0	0
ARHGEF40	73.5172058102431	248.260558174586	57.410277022186	67.0149936137543	55.4219990854672	71.6671356033758
ARHGEF5	0.478514357344778	5.9323667051132	21.8474627145739	17.6504278954536	6.28209057643835	12.1291816155428
ARHGEF6	52.767083223565	344.706459304684	16.9924710002242	13.4973860376998	10.8191559927549	82.1052293975208
ARHGEF7	141.640249774054	62.0651395436464	40.0536816433856	38.9819610739162	16.6824405307641	41.0526146987604
ARHGEF7-AS1	0.130503915639485	0	0	0	0	0.174940119454945
ARHGEF7-AS2	0.435013052131616	0.179768688033733	0	0.0943873149489497	0	0
ARHGEF7-IT1	0.26100783127897	0.0449421720084333	0	0	0	0
ARHGEF9	273.971220232492	19.6846713396938	39.0826833005156	43.8901014512616	9.63253888387213	20.0014869910154
ARHGEF9-IT1	0	0	0	0	0	0
ARID1A	266.314990514975	95.007751625828	256.707686896244	195.381741944326	52.3856553068554	183.97869229345
ARID1B	136.89860750582	92.5359321653642	106.081568958542	115.246911552668	30.8520448309528	107.588173464791
ARID2	32.3649710785922	42.6501212360032	76.1019951224326	53.3288329461566	24.0115462032755	56.5639719570989
ARID3A	5.69867098292417	13.0781720544541	4.61224212863228	13.119836777904	10.7842554895525	16.6193113482198
ARID3B	3.87161616397138	4.40433285682646	22.8184610574439	4.71936574744748	6.5263940988554	15.4530438851868
ARID3BP1	0.783023493836909	0.1348265160253	0.121374792858744	0.0943873149489497	0.0349005032024353	0.233253492606593
ARID3C	1.04403132511588	0	0.121374792858744	0.0943873149489497	5.82838403480669	0.174940119454945
ARID4A	29.4503836293104	35.684084574696	34.4704411718833	26.9947720753996	12.4943801464718	42.1605687886417
ARID4B	43.3708012975221	34.3807615864515	38.2330597505044	39.2651230187631	20.3469933670198	59.7128941072879
ARID5A	35.7580728852189	23.4598137884022	9.46723384298204	5.94640084178383	24.1162477128828	41.7523751765802
ARID5B	74.3872319145064	142.646453954767	36.8979370290582	100.050553845887	11.8312705856256	90.852235370268
ARIH1	54.1591249903862	48.7622566291501	34.4704411718833	37.0942147749372	25.8263723698021	39.0699600116044
ARIH2	43.7623130444406	52.1329195297826	45.2727977363116	57.8594240637062	57.2368252519939	60.7625348240175
ARIH2OS	1.91405742937911	1.39320733226143	1.21374792858744	1.41580972423425	0.139602012809741	1.16626746303297
ARIH2P1	0	0.0898843440168666	0	0	0	0.0583133731516483
ARL1	33.2784984880686	37.6615401430671	33.8635672075896	51.1579247023307	30.712442818143	36.7957384586901
ARL10	50.9835297098254	1.2134386442277	4.61224212863228	5.00252769229433	1.15171660568036	3.84868262800879
ARL11	0.652519578197424	3.05606769657347	0.970998342869953	0.471936574744748	1.7799256633242	11.3127943914198
ARL13A	0.391511746918455	0.314595204059033	1.33512272144619	0.283161944846849	0.0349005032024353	0.758073850971428
ARL13B	5.7856735933505	6.6064992852397	3.64124378576232	9.62750612479287	6.5263940988554	17.8438921844044
ARL14	0.0435013052131616	0	9.22448425726455	0	0	0
ARL14EP	18.836065157299	20.5835147798625	12.1374792858744	16.4233928011172	8.86472781341856	14.928223526822
ARL14EP-DT	0.0435013052131616	0	0	0	0	0
ARL14EPL	0	0	0	0	0	0.116626746303297
ARL14EPP1	0	0	0	0.566323889693698	0	0.116626746303297
ARL15	6.61219839240057	14.516321558724	8.01073632867711	18.1223644701983	1.98932868253881	8.22218561438241
ARL16	14.8339450776881	31.010098685819	7.52523715724214	24.351927256829	7.64321020133333	10.6130339136
ARL17A	0.348010441705293	0.5393060641012	0.485499171434977	0.566323889693698	0	0.466506985213186
ARL17B	0	0.0449421720084333	1.0923731357287	0.849485834540547	0.0349005032024353	0.0583133731516483
ARL2	32.016960636887	44.8972298364249	15.0504743144843	38.2268625543246	0.942313586465752	19.068473020589
ARL2-SNX15	0	0	0	0.188774629897899	0	0
ARL2BP	12.5718772066037	8.7637235416445	6.19011443579595	16.4233928011172	2.54773673377778	16.0944909898549
ARL2BPP1	0	0	0	0	0	0
ARL2BPP10	0	0	0	0	0	0
ARL2BPP2	0	0	0	0.0943873149489497	0	0
ARL2BPP3	0	0	0	0.0943873149489497	0	0
ARL2BPP4	0	0	0	0	0	0
ARL2BPP5	0	0	0	0	0	0
ARL2BPP6	0	0	0	0	0	0
ARL2BPP7	0	0	0	0	0	0
ARL2BPP8	0.0870026104263232	0	0	0	0	0
ARL3	79.6073885400858	19.9992665437528	9.83135822155828	42.1911297821805	11.7614695792207	16.9691915871297
ARL4A	15.2254568246066	9.30302960574569	30.2223234218273	3.39794333816219	2.65243824338508	10.1465269283868
ARL4AP1	0	0	0.121374792858744	0.377549259795799	0	0.524820358364835
ARL4AP2	0.130503915639485	0	0	0	0	0.0583133731516483
ARL4AP3	0	0	0	0	0	0
ARL4AP4	0	0	0.242749585717488	0	0	0
ARL4AP5	0.0870026104263232	0	0.242749585717488	0	0	0.0583133731516483
ARL4C	25.5352661601259	18.7858278995251	8.2534859143946	24.2575399418801	15.3213209058691	62.2203691528087
ARL4D	7.43872319145064	7.5502848974168	13.3512272144619	73.6221056601808	88.3680741085661	11.3711077645714
ARL5A	10.222806725093	13.8421889785975	8.37486070725335	11.232090478925	5.23507548036529	21.051127707745
ARL5AP1	0	0	0	0	0	0
ARL5AP2	0	0	0	0	0	0.0583133731516483
ARL5AP3	0	0	0	0	0	0
ARL5AP4	0	0	0	0	0	0.0583133731516483
ARL5AP5	0.0870026104263232	0	0	0	0	0
ARL5B	16.3129894549356	26.2012862809166	31.6788209361322	11.8928016835677	151.572885408176	41.2275548182153
ARL5C	0.130503915639485	0	0.121374792858744	0	0	0
ARL6	5.82917489856366	2.5617038044807	0.849623550011209	4.34181648765169	0.523507548036529	2.56578841867253
ARL6IP1	52.2450675610071	35.5942002306792	39.9323068505268	24.5407018867269	30.712442818143	33.5885029353494
ARL6IP1P1	0	0	0	0	0	0
ARL6IP1P2	0.0435013052131616	0.0449421720084333	0.242749585717488	0.0943873149489497	0.0349005032024353	0.0583133731516483
ARL6IP1P3	0	0	0	0	0	0
ARL6IP4	0	0.314595204059033	0.364124378576232	0.0943873149489497	0.0698010064048706	0.0583133731516483
ARL6IP5	45.6763704738197	83.3227869036354	87.9967248225895	28.6937437444807	16.4032365051446	94.9924848640351
ARL6IP6	10.7448223876509	10.9658899700577	17.1138457930829	5.75762621188593	2.33833371456316	18.7185927816791
ARL8A	85.5670673542889	33.8414555223503	19.6627164431166	31.5253631929492	29.5258257092602	39.303213504211
ARL8B	78.9548689618883	48.3128349090658	41.752928743408	46.4385589548833	34.795801692828	80.3558282029714
ARL9	2.43607309193705	0	0	0	0.488607044834094	0.0583133731516483
ARLNC1	0.0435013052131616	0.0898843440168666	0	0	0	0
ARMC1	16.2259868445093	10.6063525939903	9.10310946440581	12.9310621480061	5.40957799637747	6.47278441983296
ARMC10	6.17718534026895	6.24696190917223	3.39849420004484	4.81375306239643	6.98010064048706	4.54844310582857
ARMC10P1	0.0870026104263232	0	0	0	0.0698010064048706	0
ARMC12	0.391511746918455	0.0898843440168666	0	0.0943873149489497	0	0
ARMC2	14.5729372464091	2.1572242564048	1.0923731357287	3.20916870826429	0.732910567251141	2.68241516497582
ARMC2-AS1	0.0435013052131616	0	0	0	0	0.174940119454945
ARMC3	1.26153785118169	0.0449421720084333	0	0.188774629897899	0.0349005032024353	0.0583133731516483
ARMC5	22.5771774056309	9.437856121771	5.09774130006725	19.2550122495857	16.9616445563835	14.753283407367
ARMC6	21.0546317231702	7.50534272540836	16.0214726573542	22.7473429026969	29.4211241996529	18.7185927816791
ARMC7	7.09071274974534	2.78641466452287	10.1954826001345	16.4233928011172	7.88751372375037	12.0125548692396
ARMC8	28.6238588302603	37.032349734949	31.1933217646972	28.127419854787	13.2970917201278	35.3379041298989
ARMC8P1	0	0	0	0	0	0
ARMC9	46.8944070197882	3.1010098685819	18.3275937216704	26.239673555808	2.44303522417047	42.8020158933099
ARMCX1	32.7129815202975	36.6728123588816	7.28248757152465	24.446314571778	2.54773673377778	22.217395170778
ARMCX2	56.0296811145522	15.9994132350023	5.94736485007846	40.0202215383547	2.12893069534855	21.7508881855648
ARMCX3	52.8975871392045	51.4587869496561	18.4489685145291	47.9487559940664	18.4623661940883	31.7224749944967
ARMCX3-AS1	0	0	0	0	0	0
ARMCX4	50.4180127420543	9.21314526172883	8.73898508582958	12.6479002031593	2.19873170175342	11.2544810182681
ARMCX5	6.04668142462946	5.1234076089614	4.1267429571973	6.98466130622228	10.2258474383135	7.46411176341098
ARMCX5-GPRASP2	3.30609919620028	0.359537376067467	0.485499171434977	1.3214224092853	0.942313586465752	0.816387224123076
ARMCX6	8.43925321135335	8.58395485361076	4.73361692149102	11.232090478925	2.75713975299239	9.91327343578021
ARMCX7P	0	0	0	0	0	0
ARMH1	1.91405742937911	0.359537376067467	0	1.03826046443845	2.05912968894368	3.73205588170549
ARMH2	0	0	0	0	0	0
ARMH3	21.794153911794	20.8981099839215	34.9559403433183	24.7294765166248	14.6931118482253	32.8887424575296
ARMH4	63.3379003903633	4.40433285682646	4.00536816433856	106.091342002619	1.22151761208523	2.21590817976264
ARMS2	0	0	0	0	0.104701509607306	0
ARMT1	6.22068664548211	8.6288970256192	14.0794759716143	16.2346181712193	7.15460315649923	18.0188323038593
ARNILA	2.52307570236337	0	0	0.188774629897899	0	0.0583133731516483
ARNT	36.8891068207611	104.445607747599	79.7432389081949	64.0889868503368	51.7574462492115	72.7750896932571
ARNT2	767.972042233155	2.2920507724301	11.8947297001569	103.542884498998	0.628209057643835	31.9557284871033
ARNT2-DT	18.1400442738884	0.314595204059033	0.485499171434977	12.6479002031593	0.0349005032024353	2.50747504552088
ARNTL	20.7501225866781	9.97716218587219	12.8657280430269	7.92853445571177	14.1696043001887	21.5176346929582
ARNTL2	19.8365951772017	8.7637235416445	3.39849420004484	1.41580972423425	5.68878202199695	8.10555886807912
ARNTL2-AS1	0.130503915639485	0	0	0	0.0349005032024353	0
ARPC1A	7.30821927581115	12.5388659903529	10.0741078072758	8.21169640055862	6.84049862767731	7.81399200232087
ARPC1B	0.826524799050071	0.988727784185533	1.33512272144619	1.22703509433635	1.8846271729315	6.8809780318945
ARPC1BP1	0.130503915639485	0.988727784185533	0	0	0.349005032024353	0.233253492606593
ARPC2	231.035431987101	201.790352317866	454.548599255997	159.231400318878	75.3501864140578	438.633192846699
ARPC3	14.3554307203433	17.1229675352131	47.5789188006277	14.5356465021383	11.6218675664109	24.8414969626022
ARPC3P1	0.130503915639485	0.1348265160253	0.242749585717488	0	0.0698010064048706	0
ARPC3P2	0.0435013052131616	0	0	0.188774629897899	0	0
ARPC3P3	0.0435013052131616	0.0449421720084333	0.242749585717488	0	0.0349005032024353	0.116626746303297
ARPC3P4	0.174005220852646	0	0	0	0	0.0583133731516483
ARPC3P5	0	0	0	0.0943873149489497	0.0349005032024353	0
ARPC4	14.268428109917	15.2353963108589	23.7894594003139	18.0279771552494	6.84049862767731	20.5846207225318
ARPC4-TTLL3	0	0	0	0	0	0
ARPC5	17.2700181696252	15.0556276228252	75.6164959509976	19.9157234542284	17.3455500916103	48.9832334473846
ARPC5L	60.3363103306552	16.3140084390613	34.3490663790246	18.9718503047389	33.0158760295038	30.7894610240703
ARPIN	37.3676211781058	37.9761353471262	68.4553831723317	46.5329462698322	12.4594796432694	48.9832334473846
ARPIN-AP3S2	0	0	0	0	0	0
ARPP19	236.473095138747	169.566814987819	68.8195075509079	102.976560609304	38.3556530194764	114.002644511472
ARPP19P1	0.0435013052131616	0	0	0	0	0
ARPP19P2	0	0	0	0	0	0.0583133731516483
ARPP21	198.53995699287	0	0.606873964293721	2.54845750362164	2.82694075939726	0
ARPP21-AS1	0	0	0	0	0	0
ARR3	0	0.0449421720084333	0.242749585717488	0.0943873149489497	0	0.34988023890989
ARRB1	266.488995735828	102.288383491194	77.5584926367375	40.3977707981505	17.1710475755982	186.194600473213
ARRB2	26.927307926947	22.4710860042167	12.8657280430269	12.3647382583124	14.3092063129985	72.3668960811955
ARRDC1	23.1861956786151	9.97716218587219	44.7872985648766	12.2703509433635	11.307763037589	24.8998103357538
ARRDC1-AS1	8.0477414644349	3.28077855661563	4.97636650720851	4.43620380260063	1.74502516012176	5.48145707625494
ARRDC2	47.6774305136251	47.5937601569309	25.610081293195	58.6145225832978	8.86472781341856	69.7427942893714
ARRDC3	19.1840755990043	67.1436049805994	26.09558046463	58.236973323502	31.2359503661796	196.982574506268
ARRDC3-AS1	0.565516967771101	0.494363892092766	1.0923731357287	0.943873149489497	0.104701509607306	2.85735528443077
ARRDC4	49.243477501299	30.6056191377431	61.2942703936658	68.4308033379885	28.2345070907701	54.3480637773362
ARRDC5	0	0	0.485499171434977	0	0.139602012809741	0.641447104668131
ARSA	27.7973340312103	46.6949167167622	102.197575587063	51.0635373873818	44.7075446023196	54.7562573893978
ARSB	16.5739972862146	11.0108321420662	11.5306053215807	59.6527830477362	15.2864204026667	24.7248702162989
ARSD	16.0519816236566	31.1898673738527	95.1578376012554	178.86396182826	63.0652092868006	104.672504807209
ARSD-AS1	0	0	0	0	0	0
ARSDP1	1.6965509033133	0	0	0.188774629897899	0.0349005032024353	0.0583133731516483
ARSF	1.1310339355422	0.0449421720084333	0	3.86987991290694	1.98932868253881	0.116626746303297
ARSFP1	0	0	0	0	0	0
ARSG	8.43925321135335	5.2582341249867	1.82062189288116	8.30608371550757	1.91952767613394	6.7643512855912
ARSH	0.0435013052131616	0	0.121374792858744	0	0	0
ARSI	8.0477414644349	1.03366995619397	0.242749585717488	2.73723213351954	0.0349005032024353	1.98265468715604
ARSJ	4.21962660567668	3.14595204059033	4.73361692149102	24.7294765166248	2.02422918574125	29.506566814734
ARSK	3.87161616397138	2.60664597648913	0.849623550011209	4.62497843249853	0.453706541631659	1.86602794085275
ARSL	2.2620678710844	0.8089590961518	34.5918159647421	60.3134942523789	81.2832719584718	7.23085827080439
ARSLP1	0.0435013052131616	0	0	0.188774629897899	0	0
ART1	0.26100783127897	0	0	0.566323889693698	0.314104528821918	0.641447104668131
ART2BP	0	0	0	0	0	0
ART2P	0	0	0	0	0	0
ART3	3.7411122483319	0	0	0	0.0349005032024353	0.0583133731516483
ART4	0.26100783127897	1.16849647221927	0.121374792858744	0.377549259795799	10.505051463933	2.21590817976264
ART5	0	1.43814950426987	0.121374792858744	1.03826046443845	2.12893069534855	1.74940119454945
ARTN	0.348010441705293	0.0898843440168666	0.242749585717488	0.471936574744748	0.244303522417047	0.116626746303297
ARV1	15.2254568246066	13.5275937745384	14.686349935908	13.9693226124446	9.42313586465752	19.4183532594989
ARVCF	30.4944149544263	3.19089421259877	4.97636650720851	18.688688359892	8.44592177498934	8.33881236068571
ARX	15.5734672663119	0.0898843440168666	0.728248757152465	0.188774629897899	0.0698010064048706	0.174940119454945
AS3MT	0.130503915639485	0	0	0	0	0.174940119454945
ASAH1	33.2349971828555	178.600191561514	64.9355141794281	158.004365224542	50.3265256179117	277.804909694452
ASAH1-AS1	1.00053001990272	1.6179181923036	0.364124378576232	0.377549259795799	0.314104528821918	1.98265468715604
ASAH2	0.391511746918455	0.2696530320506	1.21374792858744	1.60458435413214	2.19873170175342	0.291566865758242
ASAH2B	0.783023493836909	0.5393060641012	0.970998342869953	1.5101970391832	2.23363220495586	1.34120758248791
ASAP1	102.402072471782	45.4365359005261	24.3963333646076	30.7702646733576	18.1133611620639	54.1148102847296
ASAP1-IT2	0.130503915639485	0	0.485499171434977	0.0943873149489497	0	0.291566865758242
ASAP2	45.9808796103118	38.2008462071683	123.559539130202	123.552995268175	3.76925434586301	34.6381436520791
ASAP3	59.2922790055393	32.2235373300467	22.9398358503026	47.2880447894238	14.4837088290106	32.2472953528615
ASB1	129.590388230008	34.9650098225611	31.800195728991	54.367093410595	30.8869453341552	29.7398203073406
ASB10	0.130503915639485	0.0898843440168666	0	0.0943873149489497	0	0.0583133731516483
ASB11	0	0	0.364124378576232	0.0943873149489497	0.0698010064048706	0.0583133731516483
ASB12	0	0	1.33512272144619	0.755098519591598	0	0.524820358364835
ASB13	23.0121904577625	7.19074752134933	46.6079204577578	107.790313671701	35.2844087376621	24.1417364847824
ASB14	0.870026104263232	0.359537376067467	0.970998342869953	0.755098519591598	0.174502516012176	1.22458083618461
ASB15	0	0	0	9.34434417994602	0	0
ASB15-AS1	0	0.1348265160253	0	0	0.0349005032024353	0
ASB16	1.43554307203433	0.719074752134933	3.88399337147981	4.34181648765169	0.314104528821918	3.03229540388571
ASB16-AS1	1.78355351373963	3.55043158866623	2.18474627145739	2.26529555877479	0.942313586465752	2.97398203073406
ASB17	0	0	0	0	0	0
ASB18	0.391511746918455	0.0449421720084333	0	0	0.104701509607306	0.116626746303297
ASB2	1.52254568246066	0.224710860042167	8.01073632867711	0.188774629897899	0	1.74940119454945
ASB3	25.5352661601259	7.73005358545053	7.03973798580716	12.3647382583124	3.03634377861187	13.0621955859692
ASB4	1.21803654596853	0	0	0	0.314104528821918	0.0583133731516483
ASB5	0.26100783127897	0	1.0923731357287	0	0	0.0583133731516483
ASB6	43.0227908558168	11.1456586580915	14.5649751430493	26.5228355006549	10.2956484447184	15.1614770194286
ASB7	6.96020883410586	8.89855005766979	27.9162023575112	15.2907450217298	12.9131861849011	13.5287025711824
ASB8	31.4514436691159	31.4595204059033	62.3866435293945	39.5482849636099	20.3469933670198	23.1504091412044
ASB9	0.217506526065808	1.97745556837107	0.242749585717488	13.6861606675977	1.43092063129985	1.45783432879121
ASB9P1	0	0	0.242749585717488	0.0943873149489497	0.0698010064048706	0.69976047781978
ASCC1	14.9644489933276	10.4265839059565	10.8023565644282	11.4208651088229	14.5186093322131	15.744610750945
ASCC2	28.9718692719656	65.2560337562452	88.1180996154482	54.2727060956461	53.4326704029284	56.2724050913406
ASCC3	27.449323589505	24.9429054646805	35.9269386861883	24.6350892016759	39.9959766699908	53.7649300458197
ASCL1	19.1840755990043	0	0.364124378576232	0	0.0349005032024353	0
ASCL2	0.696020883410586	0.224710860042167	2.79162023575112	0.377549259795799	0.383905535226788	2.97398203073406
ASCL3	0	0.0898843440168666	0	0	0	0
ASCL4	0	0.0449421720084333	0	0	0	0.0583133731516483
ASCL5	1.30503915639485	0	0.242749585717488	0.0943873149489497	0.0698010064048706	0.933013970426373
ASDURF	0	0	0	0	0	0
ASF1A	7.78673363315593	6.11213539314693	4.85499171434977	5.47446426703908	3.03634377861187	11.3127943914198
ASF1B	0.0435013052131616	0.0449421720084333	3.39849420004484	0.0943873149489497	0.0698010064048706	1.22458083618461
ASGR1	2.56657700757654	0.0449421720084333	0.242749585717488	0.0943873149489497	253.761558784907	1.98265468715604
ASGR2	0.391511746918455	0.9437856121771	0.485499171434977	0.471936574744748	569.820515786161	1.45783432879121
ASH1L	309.99030094899	136.219723357561	137.27489072324	136.106508156385	47.5693858649193	106.655159494365
ASH1L-AS1	0.174005220852646	0.449421720084333	0.364124378576232	0.283161944846849	0.139602012809741	0
ASH1L-IT1	0.217506526065808	0	0.121374792858744	0	0	0.874700597274724
ASH2L	48.9389683648068	64.8964963801777	41.8743035362667	39.8314469084568	16.5079380147519	40.294540847789
ASH2LP1	0	0	0	0	0	0
ASH2LP2	0	0	0	0	0	0
ASH2LP3	0.0870026104263232	0	0	0.0943873149489497	0	0
ASIC1	57.3782215761602	1.25838081623613	4.00536816433856	1.88774629897899	0.279204025619482	1.28289420933626
ASIC2	31.9734593316738	0	0.606873964293721	4.90814037734538	0	0.233253492606593
ASIC3	3.21909658577396	0.224710860042167	0.242749585717488	1.03826046443845	0.383905535226788	0.0583133731516483
ASIC4	12.0498615440458	0.0449421720084333	0.121374792858744	0.0943873149489497	0.139602012809741	1.28289420933626
ASIC4-AS1	0.435013052131616	0	0	0	0	0
ASIC5	0	0	0	0	0	0
ASIP	0.696020883410586	0.494363892092766	0	0.471936574744748	0.244303522417047	0
ASL	11.2668380502089	10.8310634540324	83.9913566582509	94.4817022638986	222.246404393108	57.205419061767
ASLP1	0.0435013052131616	0	0.242749585717488	0.566323889693698	0	0.116626746303297
ASMT	0	0	0	0	0	0
ASMTL	0	0	0	0	0	0
ASMTL-AS1	0	0	0	0	0	0
ASNS	0.565516967771101	0.0449421720084333	0.121374792858744	0.0943873149489497	0	0.408193612061538
ASNSD1	4.35013052131616	7.32557403737463	3.51986899290358	4.62497843249853	4.50216491311415	6.41447104668131
ASNSP1	0	0.0449421720084333	0	0	0.0349005032024353	0
ASNSP3	0	0	0	0	0.174502516012176	0
ASNSP4	0	0	0	0	0	0
ASNSP6	0.0870026104263232	0	0	0	0	0
ASPA	7.09071274974534	19.0105387595673	2.18474627145739	35.584017735754	3.90885635867275	4.08193612061538
ASPDH	17.0525116435594	0.449421720084333	0.606873964293721	50.4972134976881	59.0865519217229	2.85735528443077
ASPG	0.348010441705293	1.30332298824457	3.27711940718609	25.7677369810633	106.516335773832	1.86602794085275
ASPH	123.065192448034	812.194932536407	111.786184222903	91.3669208705833	58.4583428640791	189.110269130795
ASPHD1	52.5495766974992	0.0449421720084333	0.364124378576232	1.88774629897899	0.0698010064048706	1.5744610750945
ASPHD2	13.9204176682117	0.449421720084333	1.82062189288116	2.35968287372374	0.244303522417047	1.34120758248791
ASPM	0.304509136492131	0	8.98173467154707	0.377549259795799	0.453706541631659	8.63037922644395
ASPN	0.435013052131616	31.2797517178696	10.438232185852	3.96426722785589	10.260747941516	12.595688600756
ASPRV1	0	0	0	0	0	0
ASPSCR1	19.2275769042174	23.7744089924612	18.3275937216704	39.8314469084568	28.1647060843653	40.6444210866989
ASRGL1	37.4981250937453	2.1572242564048	8.86035987868832	21.8034697532074	1.43092063129985	9.15519958480878
ASS1	40.8477255951588	305.112405765254	882.39474408307	1632.80616130188	994.908644791822	83.2131834874021
ASS1P1	0	0.1348265160253	0	0.471936574744748	0.279204025619482	0.174940119454945
ASS1P10	0.478514357344778	0.0449421720084333	0.242749585717488	0.377549259795799	0	0
ASS1P11	0	0.1348265160253	0	0.283161944846849	0.174502516012176	0
ASS1P12	0	0	0	0	0	0
ASS1P13	0.174005220852646	0.1348265160253	0.970998342869953	1.69897166908109	0.488607044834094	0.0583133731516483
ASS1P14	0	0.0449421720084333	0.242749585717488	0.471936574744748	0	0.0583133731516483
ASS1P2	0.522015662557939	0	0	0	1.43092063129985	0.233253492606593
ASS1P3	0.0435013052131616	0.0898843440168666	0	0.755098519591598	0.209403019214612	0
ASS1P4	0	0.0449421720084333	0	0	0.0349005032024353	0
ASS1P5	0	0.0449421720084333	0.121374792858744	0.283161944846849	0.0349005032024353	0
ASS1P6	0	0	0	0	0	0
ASS1P7	0.130503915639485	0.0449421720084333	0.364124378576232	0.471936574744748	0.314104528821918	0
ASS1P8	0	0	0.242749585717488	0	0.0349005032024353	0
ASS1P9	0.0435013052131616	0.359537376067467	0.485499171434977	0.471936574744748	0.558408051238964	0.0583133731516483
ASTE1	2.56657700757654	4.89869674891923	9.58860863584079	3.20916870826429	3.14104528821917	6.29784430037802
ASTL	0.0870026104263232	0	0.121374792858744	0	0.279204025619482	0.816387224123076
ASTN1	331.436444419078	0.2696530320506	1.33512272144619	0.943873149489497	0.66310956084627	0.116626746303297
ASTN2	58.0307411543576	2.65158814849757	4.36949254291479	13.119836777904	0.837612076858447	2.27422155291428
ASTN2-AS1	0.26100783127897	0	0.364124378576232	0	0	0.233253492606593
ASXL1	67.2530178595479	76.3567502423282	47.8216683863452	74.9435280694661	41.1476932756712	95.16742498349
ASXL2	79.7813937609384	87.2327558683691	83.2631079010985	86.4587804932379	24.2558497256925	90.7356086239647
ASXL3	26.2312870435365	2.0223977403795	8.2534859143946	6.98466130622228	1.04701509607306	0.933013970426373
ASXL3-DT	0.0435013052131616	0	0.121374792858744	0.377549259795799	0	0.0583133731516483
ASZ1	0	0	0	0.0943873149489497	0	0.0583133731516483
ATAD1	22.3161695743519	12.8085190224035	18.0848441359529	19.7269488243305	13.9602012809741	20.5263073493802
ATAD2	5.74217228813733	3.9099689647337	8.37486070725335	2.35968287372374	6.0377870540213	11.1378542719648
ATAD2B	9.96179889381401	13.48265160253	25.0032073289013	13.119836777904	11.4124645471963	32.6554889649231
ATAD3A	16.965509033133	10.2018730459144	13.7153515930381	12.7422875181082	20.3120928638173	10.438093794145
ATAD3B	8.39575190614019	5.16834978096983	8.2534859143946	5.56885158198803	12.8782856816986	12.4207484813011
ATAD3C	1.60954829288698	0	0.242749585717488	5.85201352683488	4.22296088749467	4.66506985213186
ATAD5	2.34907048151073	0.853901268160233	5.70461526436097	1.1326477793874	0.628209057643835	6.12290418092307
ATAT1	16.0954829288698	0.224710860042167	3.64124378576232	0.849485834540547	0.523507548036529	2.27422155291428
ATCAY	286.238588302603	0	3.27711940718609	0.660711204642648	0.0349005032024353	0.0583133731516483
ATE1	60.9018272984263	39.1446318193454	55.5896551293048	52.3849597966671	28.1298055811628	38.6034530263912
ATE1-AS1	0.652519578197424	2.4268772884554	0.728248757152465	0.188774629897899	0.174502516012176	0
ATF1	8.70026104263232	13.3927672585131	18.2062189288116	13.0254494629551	14.7629128546301	20.4096806030769
ATF1P1	0	0	0	0	0	0
ATF2	42.0657621411273	33.7965133503419	19.5413416502578	28.5049691145828	14.1347037969863	22.1590817976264
ATF3	3.61060833269241	56.941731934685	37.1406866147757	62.5787898111536	143.02226212358	132.896177412606
ATF4	38.4116525032217	77.2555936824969	114.335054872937	39.0763483888652	170.698361163111	83.8546305920703
ATF4P1	0	0	0	0	0	0
ATF4P2	0	0	0	0	0	0
ATF4P3	0.348010441705293	0.0898843440168666	0.242749585717488	0.0943873149489497	0.174502516012176	0.0583133731516483
ATF4P4	0.0870026104263232	0.0449421720084333	0.121374792858744	0.0943873149489497	0.0698010064048706	0
ATF5	3.1755952805608	16.5387192991035	6.67561360723093	8.87240760520127	568.982903709302	8.33881236068571
ATF6	48.6344592283147	61.9752551996295	47.3361692149102	77.3032109431898	65.7176475301856	84.9625846819516
ATF6-DT	0.26100783127897	0	0	0	0	0.233253492606593
ATF6B	38.3681511980086	26.2911706249335	71.2470034080828	51.5354739621265	17.240848582003	53.065169568
ATF7	12.3108693753247	26.8754188610431	12.6229784573094	11.326477793874	5.58408051238964	16.3277444824615
ATF7-NPFF	0	0	0	0	0	0
ATF7IP	138.160145357001	175.049759972848	127.322157708823	157.909977909593	42.7182159197808	172.432644409424
ATF7IP2	6.39469186633476	2.696530320506	5.58324047150223	3.39794333816219	8.58552378779908	9.56339319687032
ATG10	6.9167075288927	5.7975401890879	1.82062189288116	3.39794333816219	1.81482616652663	3.09060877703736
ATG10-AS1	0.0870026104263232	0	0	0	0	0.233253492606593
ATG10-IT1	0	0	0	0.0943873149489497	0	0
ATG101	23.8387152568126	20.1340930597781	25.3673317074775	30.8646519883065	37.203936413796	27.1740318886681
ATG12	10.3968119459456	19.2801917916179	11.8947297001569	5.94640084178383	9.66743938707457	14.6366566610637
ATG12P1	0.26100783127897	0.0449421720084333	0	0.0943873149489497	0.0349005032024353	0
ATG12P2	0.130503915639485	0.359537376067467	0	0	0	0.116626746303297
ATG13	184.445534103805	74.7388320500246	88.724973579742	86.9307170679827	73.7796637699482	76.7987124407208
ATG14	17.0960129487725	21.4374160480227	18.2062189288116	21.8034697532074	5.89818504121156	20.7012474688351
ATG16L1	13.180895479588	9.07831874570353	21.6047131288565	15.5739069665767	12.8433851784962	15.5696706314901
ATG16L2	22.0551617430729	12.9882877104372	23.1825854360201	14.8188084469851	19.7885853157808	44.3764769684044
ATG2A	56.4646941666838	34.5155881024768	64.3286402151344	53.4232202611055	71.3017280425753	65.0194110640879
ATG2B	42.5442764984721	27.0102453770684	27.5520779789349	37.8493132945288	28.060004574758	30.7894610240703
ATG3	14.8774463829013	18.2465218354239	28.8872007003811	23.3136667923906	16.0891319763227	27.5822255007297
ATG3P1	0.0435013052131616	0	0	0	0	0
ATG4A	2.2620678710844	6.83121014528186	13.4726020073206	6.41833741652858	9.63253888387213	7.34748501710769
ATG4AP1	0	0	0	0	0	0
ATG4B	83.435503398844	28.0888575052708	47.2147944220515	58.8032972131957	35.3891102472694	48.9249200742329
ATG4C	4.8721461838741	5.43800281302043	2.42749585717488	6.70149936137543	1.98932868253881	5.24820358364835
ATG4D	9.57028714689556	8.089590961518	42.1170531219842	28.8825183743786	4.88607044834094	12.5373752276044
ATG5	13.2678980900143	13.9770154946228	17.4779701716592	11.1377031639761	7.04990164689193	15.0448502731253
ATG7	26.2312870435365	25.1226741527142	17.5993449645179	16.7065547459641	7.43380718211871	36.2709181003252
ATG9A	103.576607712538	45.9758419646273	95.7647115655491	52.573734426565	35.3542097440669	42.8603292664615
ATG9B	1.52254568246066	0.0898843440168666	0.485499171434977	0.0943873149489497	0.104701509607306	0.466506985213186
ATIC	47.0684122406409	32.7628433941479	32.6498192790022	53.0456710013097	36.6106278593546	35.3379041298989
ATL1	111.711351787399	4.13467982477586	9.10310946440581	5.28568963714118	0.453706541631659	6.47278441983296
ATL2	18.4880547155937	19.3251339636263	23.7894594003139	21.6146951233095	20.5214958830319	32.3639220991648
ATL3	37.0631120416137	202.419542725984	115.548802801524	68.5251906529375	82.7490930929741	142.401257236325
ATM	35.7580728852189	43.0096586120707	20.5123399931278	37.7549259795799	28.5486116195921	67.8767663485186
ATMIN	68.9930700680743	40.1783017755394	25.12458212176	44.0788760811595	14.4488083258082	30.5562075314637
ATN1	707.461726681648	207.812603366996	269.209290560695	192.266960551011	32.0037614366332	199.723303044395
ATOH1	0	0	24.8818325360426	0	0	0
ATOH7	1.21803654596853	0.0449421720084333	0	0.377549259795799	0.942313586465752	0
ATOH8	12.0063602388326	33.706629006325	2.79162023575112	12.2703509433635	17.4502516012176	70.2676146477362
ATOX1	11.7453524075536	13.2579407424878	9.3458590501233	22.46418095785	9.07413083263317	10.7296606599033
ATOX1-AS1	0	0	0.121374792858744	0	0	0
ATP10A	15.2689581298197	15.9095288909854	6.19011443579595	44.0788760811595	2.51283623057534	87.2368062348659
ATP10A-DT	0	0	0	0.0943873149489497	0	0
ATP10B	13.0503915639485	0.224710860042167	457.947093456042	0.283161944846849	0.139602012809741	0
ATP10D	7.69973102272961	12.2692129583023	13.9581011787556	38.6987991290694	9.28353385184778	25.8328243061802
ATP11A	74.3437306092932	19.3251339636263	17.4779701716592	124.213706472818	62.1228957003348	416.649051168527
ATP11A-AS1	0.435013052131616	0	0	0.377549259795799	0.104701509607306	3.55711576225055
ATP11AUN	0.0435013052131616	0	0	0.188774629897899	0	0.291566865758242
ATP11B	21.2286369440229	64.0425951120175	81.8066103867936	39.9258342234057	41.1476932756712	79.4811276056966
ATP11B-DT	0.348010441705293	0.0449421720084333	0.242749585717488	0	0	0
ATP11C	3.78461355354506	20.8531678119131	17.7207197573766	19.6325615093815	37.4482399362131	17.3190718260395
ATP12A	0.130503915639485	0.0449421720084333	0.121374792858744	24.7294765166248	0.0698010064048706	0.116626746303297
ATP13A1	42.1092634463404	21.886837768107	59.4736485007846	54.5558680404929	36.0871203113181	70.3259280208879
ATP13A2	199.844996149264	18.4712326954661	59.5950232936434	38.1324752393757	3.94375686187519	40.294540847789
ATP13A3	33.3219997932818	95.0976359698449	54.6186567864349	111.377031639761	154.399826167574	79.1312473667867
ATP13A3-DT	8.78726365305865	2.1572242564048	1.33512272144619	0.471936574744748	0.383905535226788	2.21590817976264
ATP13A4	42.6747804141116	0.719074752134933	4.36949254291479	2.64284481857059	1.46582113450228	161.819610495824
ATP13A4-AS1	0.565516967771101	0	0	0.0943873149489497	0	1.28289420933626
ATP13A5	1.34854046160801	0	0	0.0943873149489497	0.0698010064048706	0.641447104668131
ATP13A5-AS1	0.174005220852646	0	0	0	0	0
ATP1A1	420.701122716486	78.828569702792	2717.09611293585	2330.98912997926	152.06149245301	825.833990573643
ATP1A1-AS1	3.87161616397138	7.23568969335776	15.0504743144843	12.6479002031593	2.05912968894368	15.9778642435516
ATP1A2	2296.12939306631	265.06893050574	67.4843848294618	9.62750612479287	0.628209057643835	7.05591815134944
ATP1A3	7.56922710709012	0	0.242749585717488	0.0943873149489497	0	0.0583133731516483
ATP1A4	2.74058222842918	0	0	0.188774629897899	0	0.116626746303297
ATP1B1	310.729823137613	7.05592100532403	626.051181565402	1195.1321818836	73.9541662859604	161.061536644853
ATP1B1P1	0.435013052131616	0	0.485499171434977	0.566323889693698	0	0.524820358364835
ATP1B2	2046.99741811053	4.1796219967843	3.51986899290358	43.229390246619	2.02422918574125	1.86602794085275
ATP1B3	23.4907048151073	27.8192044732202	266.174920739226	34.8289192161624	4.53706541631659	58.8381935100131
ATP1B3-AS1	0.913527409476394	2.51676163247227	0.485499171434977	0.849485834540547	0.139602012809741	2.27422155291428
ATP1B3P1	0	0	0.121374792858744	0	0	0
ATP1B4	0.304509136492131	0.0898843440168666	0	0	0	0
ATP23	0.391511746918455	2.8313568365313	2.54887065003363	1.03826046443845	1.11681610247793	1.45783432879121
ATP2A1	0.217506526065808	0.764016924143366	1.45649751430493	0.755098519591598	0.383905535226788	0.583133731516483
ATP2A1-AS1	0.565516967771101	0	0.728248757152465	0.0943873149489497	0.0698010064048706	0.233253492606593
ATP2A2	447.236918896515	87.5922932444365	376.140483069248	171.596138577191	257.216708601948	168.583961781415
ATP2A3	3.26259789098712	30.7853878257768	333.052431604394	28.5993564295318	8.20161825257229	79.0729339936351
ATP2B1	244.78184443446	16.4038927830782	98.5563318013003	30.9590393032555	25.5122678409802	61.1707284360791
ATP2B1-AS1	8.35225060092703	0.179768688033733	0.364124378576232	0.660711204642648	0.942313586465752	1.92434131400439
ATP2B2	734.302031998168	0.4044795480759	0.485499171434977	0.660711204642648	64.7404334405174	0.34988023890989
ATP2B2-IT1	0.217506526065808	0	0	0	0	0
ATP2B2-IT2	0	0	0	0	0	0
ATP2B3	174.788244346483	0.4044795480759	1.0923731357287	2.54845750362164	0.0698010064048706	0.0583133731516483
ATP2B4	774.932251067261	583.124681809422	337.907423318744	150.925316603371	76.8509080517625	369.123652049934
ATP2C1	99.9659993798454	62.1550238876633	54.4972819935761	107.129602467058	32.3527664686575	156.513093539024
ATP2C2	4.65463965780829	0	88.9677231654595	13.6861606675977	0.314104528821918	57.8468661664351
ATP2C2-AS1	0.522015662557939	0.2696530320506	0.728248757152465	0	0.0349005032024353	0.0583133731516483
ATP4A	0.739522188623747	0.0449421720084333	0	0	0.0698010064048706	0.466506985213186
ATP4B	0	0	0	0.283161944846849	0	0
ATP5F1A	221.24763831414	204.666651326405	364.003003783374	566.323889693698	163.613559013017	157.621047628905
ATP5F1AP1	0	0	0	0	0	0
ATP5F1AP10	0	0	0	0	0	0
ATP5F1AP2	0.0870026104263232	0	0	0	0	0
ATP5F1AP3	0.0870026104263232	0.0898843440168666	0.364124378576232	0.0943873149489497	0.523507548036529	0.34988023890989
ATP5F1AP4	0	0	0	0	0	0
ATP5F1AP7	0	0	0	0	0	0
ATP5F1AP8	0.0435013052131616	0	0	0	0	0
ATP5F1B	241.47574523826	356.840845746961	950.97150204826	811.636521246018	329.635252747001	219.608163289108
ATP5F1BP1	0	0	0	0	0	0
ATP5F1C	44.0668221809327	72.3119547615692	114.09230528722	147.149824005413	93.8823536145509	61.6372354212923
ATP5F1CP1	0.0435013052131616	0	0	0	0.0349005032024353	0.0583133731516483
ATP5F1D	179.921398361636	177.521579433312	294.091123096737	267.304875935425	177.783163313205	99.482614596712
ATP5F1E	23.8387152568126	41.7512777958345	37.1406866147757	33.3187221769792	18.5321672004931	37.6704390559648
ATP5F1EP1	0	0	0	0	0	0
ATP5F1EP2	0	0.0449421720084333	0.121374792858744	0.188774629897899	0.0698010064048706	0
ATP5IF1	0.435013052131616	0	0.242749585717488	0.188774629897899	0.174502516012176	0.233253492606593
ATP5MC1	10.6578197772246	4.49421720084333	18.3275937216704	17.9335898403004	6.87539913087975	8.86363271905054
ATP5MC1P1	0	0	0	0	0	0
ATP5MC1P2	0.130503915639485	0	0.242749585717488	0	0	0.0583133731516483
ATP5MC1P3	0	0.0449421720084333	0	0	0.0349005032024353	0
ATP5MC1P4	0	0	0	0	0	0
ATP5MC1P5	0.130503915639485	0	0	0	0	0
ATP5MC1P6	0	0	0	0	0	0
ATP5MC1P7	0.0435013052131616	0	0.121374792858744	0.0943873149489497	0	0
ATP5MC1P8	0	0	0	0	0	0.0583133731516483
ATP5MC2	197.147915226048	310.325697718232	417.165163055504	353.008557909072	143.196764639592	299.789051372624
ATP5MC2P1	0.0435013052131616	0	0.121374792858744	0	0	0.116626746303297
ATP5MC2P2	0.0435013052131616	0	0.121374792858744	0	0	0.291566865758242
ATP5MC2P3	0	0.179768688033733	0.364124378576232	0.283161944846849	0.104701509607306	0.583133731516483
ATP5MC2P4	0.174005220852646	0.224710860042167	0.121374792858744	0	0.0698010064048706	0.116626746303297
ATP5MC3	69.0365713732875	85.4800111600402	121.860292030179	115.341298867617	57.5160292776133	43.7350298637362
ATP5ME	4.08912269003719	8.6288970256192	10.0741078072758	12.3647382583124	4.7464684355312	4.78169659843516
ATP5MF	7.69973102272961	4.94363892092766	21.1192139574215	6.79588667632438	8.06201623976255	8.63037922644395
ATP5MF-PTCD1	0	0	0	0.0943873149489497	0	0
ATP5MFP1	0.130503915639485	0	0	0	0	0.0583133731516483
ATP5MFP2	0	0.0449421720084333	0	0	0	0
ATP5MFP3	0	0	0	0	0	0
ATP5MFP4	0	0	0	0	0	0
ATP5MFP5	0	0	0	0	0	0
ATP5MFP6	0.26100783127897	0	0	0	0	0
ATP5MG	4.61113835259513	4.49421720084333	6.3114892286547	4.90814037734538	2.16383119855099	4.19856286691868
ATP5MGL	0.0870026104263232	0.359537376067467	0.364124378576232	0.0943873149489497	0.0349005032024353	0.116626746303297
ATP5MGP1	0	0	0	0	0	0
ATP5MGP2	0	0	0.121374792858744	0.0943873149489497	0	0.116626746303297
ATP5MGP3	0.0435013052131616	0	0	0	0	0.0583133731516483
ATP5MGP4	0	0	0	0	0	0.116626746303297
ATP5MGP5	0	0	0	0	0	0
ATP5MGP6	0	0	0	0	0	0
ATP5MGP7	0.0435013052131616	0	0	0	0.0349005032024353	0
ATP5MGP8	0	0	0	0.0943873149489497	0	0.233253492606593
ATP5MJ	19.1405742937911	12.7186346783866	22.2115870931502	17.7448152104025	10.5399519671355	14.2284630490022
ATP5MK	16.8350051174935	31.4145782338949	42.9666766719954	20.4820473439221	11.3775640439939	16.3860578556132
ATP5MKP1	0.304509136492131	0.224710860042167	0.242749585717488	0	0.0349005032024353	0.291566865758242
ATP5PB	41.456743868143	38.8749787872948	111.907559015762	84.5710341942589	35.5636127632815	45.426117685134
ATP5PBP1	0.304509136492131	0.629190408118066	0	0	0.0349005032024353	0
ATP5PBP2	0.0435013052131616	0	0	0	0	0
ATP5PBP3	0	0	0	0	0	0.0583133731516483
ATP5PBP4	0	0	0	0	0	0
ATP5PBP5	0	0	0	0	0	0
ATP5PBP6	0	0	0	0	0	0.116626746303297
ATP5PBP7	0.0435013052131616	0	0	0.188774629897899	0	0.34988023890989
ATP5PD	35.4535637487267	50.9194808855549	55.4682803364461	66.5430570390095	34.6212991768158	36.2126047271736
ATP5PDP1	0.0435013052131616	0	0	0	0	0
ATP5PDP2	0.0870026104263232	0	0	0	0	0.0583133731516483
ATP5PDP3	0.0435013052131616	0	0	0	0	0.0583133731516483
ATP5PDP4	0.348010441705293	0.0449421720084333	0.364124378576232	0.0943873149489497	0.314104528821918	1.28289420933626
ATP5PF	28.3628509989814	25.0777319807058	82.7776087296635	44.2676507110574	46.8364752976681	12.9455688396659
ATP5PFP1	0.0435013052131616	0	0	0	0	0
ATP5PO	8.87426626348497	12.2242707862939	22.4543366788677	16.7065547459641	8.4110212717869	8.33881236068571
ATP5POP1	0	0	0	0	0	0.0583133731516483
ATP6AP1	164.260928484898	45.0769985244586	118.704547415852	176.881828214332	35.4938117568767	160.186836047578
ATP6AP1-DT	3.52360572226609	6.83121014528186	1.69924710002242	8.21169640055862	0.907413083263317	9.09688621165713
ATP6AP1L	6.04668142462946	3.95491113674213	0.364124378576232	2.92600676341744	0.942313586465752	1.45783432879121
ATP6AP2	114.190926184549	76.5814611023704	72.9462505081052	144.790141131689	44.9867486279391	108.987694420431
ATP6V0A1	292.024261895954	32.2235373300467	70.3973798580716	100.428103105682	30.1191342637016	67.7601396022153
ATP6V0A2	14.3554307203433	13.9320733226143	30.9505721789798	18.8774629897899	16.996545059586	27.4072853812747
ATP6V0A4	0.522015662557939	0	0	298.452689868579	0	2.91566865758242
ATP6V0B	34.4965350340372	16.9431988471794	67.9698840008967	79.0965699272198	36.1918218209254	94.4676645056702
ATP6V0C	0.217506526065808	0.0449421720084333	0.121374792858744	0.0943873149489497	0	0.174940119454945
ATP6V0CP1	0.522015662557939	0	0.485499171434977	0.188774629897899	0.244303522417047	0.291566865758242
ATP6V0CP2	0	0	0	0	0	0
ATP6V0CP3	0.565516967771101	0.0449421720084333	0.485499171434977	0.0943873149489497	0	0
ATP6V0CP4	0	0.0449421720084333	0.364124378576232	0.377549259795799	0	0
ATP6V0D1	161.085333204337	52.6272834218754	422.505653941288	149.698281509034	60.9013780882496	163.277444824615
ATP6V0D1-DT	2.52307570236337	0.449421720084333	1.45649751430493	1.69897166908109	0.732910567251141	1.16626746303297
ATP6V0D2	0.0435013052131616	0.1348265160253	0.242749585717488	48.6094671987091	0.0349005032024353	0.583133731516483
ATP6V0E1	8.96126887391129	35.3245471986286	27.9162023575112	51.9130232219223	14.030002287379	49.2164869399912
ATP6V0E1P1	0.174005220852646	0.359537376067467	0	0	0	0.524820358364835
ATP6V0E1P2	0	0	0	0	0	0.116626746303297
ATP6V0E1P3	0	0	0	0	0	0
ATP6V0E1P4	0	0	0	0	0	0
ATP6V0E2	130.503915639485	19.190307447601	6.06873964293721	57.8594240637062	27.4666960203166	12.9455688396659
ATP6V0E2-AS1	4.17612530046352	1.84262905234577	0.606873964293721	1.98213361392794	0.628209057643835	0.874700597274724
ATP6V1A	411.13083556959	91.5022622091702	129.385529187421	534.137815296106	102.32827538954	198.207155342453
ATP6V1B1	0.391511746918455	0	0.121374792858744	8.30608371550757	0	0
ATP6V1B1-AS1	0.0870026104263232	0.0449421720084333	0	0.188774629897899	0	0.0583133731516483
ATP6V1B2	293.503306273201	56.7619632466513	79.1363649439012	229.738724585744	40.4496832116225	165.20178613862
ATP6V1C1	121.455644155147	32.2684795020551	26.3383300503475	66.0711204642648	19.5791822965662	34.2299500400176
ATP6V1C2	0.522015662557939	0.6741325801265	0.364124378576232	11.8928016835677	0.244303522417047	0.34988023890989
ATP6V1D	49.5479866377911	22.0666064561408	39.4468076790919	37.9437006094778	8.82982731021613	17.6106386917978
ATP6V1E1	108.057242149493	37.8413088311009	49.1567911077914	63.6170502755921	23.6974416744536	52.5986625827868
ATP6V1E1P1	0.0435013052131616	0	0	0	0.0349005032024353	0.0583133731516483
ATP6V1E1P2	0.0435013052131616	0	0	0	0	0
ATP6V1E1P3	0.0435013052131616	0.0449421720084333	0	0.0943873149489497	0.0698010064048706	0.116626746303297
ATP6V1E2	6.74270230804005	3.73020027669996	1.0923731357287	4.53059111754959	1.15171660568036	2.68241516497582
ATP6V1F	27.9278379468498	15.1005697948336	11.2878557358632	35.8671796806009	3.5598513266484	27.4655987544264
ATP6V1FNB	6.43819317154792	0	0	0.377549259795799	0	0.991327343578021
ATP6V1G1	25.3612609392732	22.5160281762251	35.4414395147533	60.030332307532	27.5364970267214	55.8058981061274
ATP6V1G1P1	0	0	0	0	0	0
ATP6V1G1P2	0	0	0	0	0	0
ATP6V1G1P3	0	0	0	0	0	0
ATP6V1G1P4	0.609018272984263	0	0.364124378576232	0.471936574744748	0.0349005032024353	0.583133731516483
ATP6V1G1P5	0	0	0	0.377549259795799	0	0.0583133731516483
ATP6V1G1P6	0	0	0	0	0	0
ATP6V1G1P7	0	0	0	0	0	0
ATP6V1G2	0	0	0	0	0	0.0583133731516483
ATP6V1G2-DDX39B	0	0	0	0	0	0
ATP6V1G3	0	0	0	3.11478139331534	0	0
ATP6V1H	158.605758807187	22.6957968642588	30.9505721789798	72.1119086209976	7.57340919492846	37.5538123096615
ATP7A	4.65463965780829	12.9433455384288	8.61761029297083	14.0637099273935	4.64176692592389	22.3340219170813
ATP7B	31.0164306169842	9.93222001386376	44.7872985648766	27.0891593903486	55.1776955630502	7.46411176341098
ATP7BP1	0	0	0	0	0	0
ATP8A1	156.909207903874	5.75259801707946	76.5874942938676	14.2524845572914	1.46582113450228	90.4440417582065
ATP8A1-DT	0.217506526065808	0	0	0	0	0.291566865758242
ATP8A2	198.235447856377	2.33699294443853	3.39849420004484	4.81375306239643	0.139602012809741	5.65639719570989
ATP8A2P2	0.348010441705293	0.853901268160233	0.364124378576232	0	0.244303522417047	0.0583133731516483
ATP8A2P3	0.0870026104263232	0	0	0	0	0
ATP8B1	2.82758483885551	13.48265160253	336.208176218721	24.2575399418801	7.64321020133333	28.2236726053978
ATP8B1-AS1	0.174005220852646	0.0449421720084333	0.970998342869953	1.22703509433635	0.0698010064048706	0.874700597274724
ATP8B2	50.6355192681201	24.5384259166046	25.8528308789125	26.9947720753996	7.74791171094063	46.8256386407736
ATP8B3	0.435013052131616	2.51676163247227	0.242749585717488	0.943873149489497	1.01211459287062	3.96530937431208
ATP8B4	3.48010441705293	19.3251339636263	3.88399337147981	5.85201352683488	3.94375686187519	8.5720658532923
ATP8B5P	0.0870026104263232	0	0	0	0	2.21590817976264
ATP9A	941.846759170162	478.139767997722	273.942907482186	141.297810478578	32.9460750230989	101.815149522778
ATP9B	45.3718613373276	30.3359661056925	20.0268408216928	28.127419854787	8.82982731021613	39.8863472357274
ATPAF1	100.749022873682	63.0988094998404	31.4360713504147	74.9435280694661	44.1142360478782	24.7831835894505
ATPAF2	16.9220077279199	4.67398588887706	13.2298524216031	20.4820473439221	10.5748524703379	11.779301376633
ATPSCKMT	5.52466576207153	10.5164682499734	2.91299502860986	5.47446426703908	2.966542772207	2.68241516497582
ATR	21.7071513013676	11.100716486083	14.9290995216255	16.0458435413214	15.9146294603105	22.5089620365362
ATRAID	5.4376631516452	46.4702058567201	25.7314560860538	44.1732633961084	10.3305489479208	31.8391017408
ATRIP	4.306629216103	4.8537545769108	3.51986899290358	3.49233065311114	2.61753774018265	7.98893212177582
ATRN	187.969139826071	50.6048856814959	65.0568889722869	170.180328852956	109.34327653323	83.1548701142505
ATRNL1	264.792444832515	0.0898843440168666	6.06873964293721	6.51272473147753	1.46582113450228	0
ATRX	134.549537024309	105.434335531785	50.9774130006725	87.4026536427274	26.7686859562679	106.888412986971
ATXN1	219.899097852532	60.7618165554018	58.2599005721972	57.2931001740125	35.0750057184475	82.1635427706725
ATXN1-AS1	0.696020883410586	0.224710860042167	0.242749585717488	1.5101970391832	1.71012465691933	2.74072853812747
ATXN10	79.5638872348726	26.2462284529251	28.8872007003811	36.9998274599883	30.6775423149406	45.601057804589
ATXN1L	81.564947274678	111.366702236898	81.3211112153586	127.989199070776	40.8684892500517	76.6820856944175
ATXN2	96.9644093201372	38.3356727231936	50.6132886220963	46.6273335847811	24.3605512352998	51.7822753586637
ATXN2-AS	0.174005220852646	0.2696530320506	0	0.188774629897899	0.104701509607306	0.0583133731516483
ATXN2L	165.478965030867	65.8402819923548	121.73891723732	84.7598088241568	53.7816754349528	117.967953885785
ATXN3	22.620678710844	24.7631367766468	20.390965200269	16.3290054861683	7.29420516930897	26.9407783960615
ATXN3L	0	0	0	0	0	0
ATXN7	40.2387073221745	32.2684795020551	55.8324047150223	39.359510333712	27.1176909882922	66.7688122586373
ATXN7L1	22.7076813212704	9.16820308972039	15.9000978644955	12.6479002031593	3.59475182985083	16.1528043630066
ATXN7L2	7.65622971751644	3.2358363846072	2.79162023575112	2.26529555877479	0.942313586465752	2.97398203073406
ATXN7L3	131.112933912469	17.3027362232468	41.267429571973	22.1810190130032	16.2985349955373	35.2795907567472
[truncated: 59,210 more rows]
